# Supplementary material for: Glucose-derived receptors for photo-controlled binding of amino acid esters in water
Source: Commun Chem. 2025 Feb 19;8:50. doi: 10.1038/s42004-025-01445-x (PMC11840139; doi:10.1038/s42004-025-01445-x)
Supplement: Supplementary file 4 — Supplementary Data 2 [file 42004_2025_1445_MOESM4_ESM.zip]

Archive with 18 entries (17 files):
- ESI_computational_details_addtional_files/
- ESI_computational_details_addtional_files/z_di_receptor_censo_ensemble.xyz
- __MACOSX/ESI_computational_details_addtional_files/._z_di_receptor_censo_ensemble.xyz
- ESI_computational_details_addtional_files/z_di_receptor_censo_ensemble.dat
- __MACOSX/ESI_computational_details_addtional_files/._z_di_receptor_censo_ensemble.dat
- ESI_computational_details_addtional_files/complexes_censo_settings.txt
- __MACOSX/ESI_computational_details_addtional_files/._complexes_censo_settings.txt
- ESI_computational_details_addtional_files/z_di_h-lys-ome_complex_censo_ensemble.xyz
- ESI_computational_details_addtional_files/z_di_h-lys-ome_complex_censo_ensemble.dat
- __MACOSX/ESI_computational_details_addtional_files/._z_di_h-lys-ome_complex_censo_ensemble.dat
- ESI_computational_details_addtional_files/e_di_receptor_censo_ensemble.dat
- __MACOSX/ESI_computational_details_addtional_files/._e_di_receptor_censo_ensemble.dat
- ESI_computational_details_addtional_files/e_di_receptor_censo_ensemble.xyz
- __MACOSX/ESI_computational_details_addtional_files/._e_di_receptor_censo_ensemble.xyz
- ESI_computational_details_addtional_files/receptor_censo_settings.txt
- __MACOSX/ESI_computational_details_addtional_files/._receptor_censo_settings.txt
- ESI_computational_details_addtional_files/e_di_h-lys-ome_complex_censo_ensemble.xyz
- ESI_computational_details_addtional_files/e_di_h-lys-ome_complex_censo_ensemble.dat
