# Supplementary material for: Glucose-derived receptors for photo-controlled binding of amino acid esters in water
Source: Commun Chem. 2025 Feb 19;8:50. doi: 10.1038/s42004-025-01445-x (PMC11840139; doi:10.1038/s42004-025-01445-x)
Supplement: Supplementary file 4 — Supplementary Data 2 [file 42004_2025_1445_MOESM4_ESM.zip › ESI_computational_details_addtional_files/z_di_receptor_censo_ensemble.xyz]

  122
G(CENSO)=       -3644.84736054  G(xTB)=        -222.79835761        !CONF24
O    2.9006384355   0.9477488623   1.2776101072
C    3.1915193485   1.9324842323   0.6263776986
O    4.3545748798   2.1345885432  -0.0101328235
C    5.2551123313   1.0134584958  -0.2492265817
C    5.8759394606   0.4481492159   1.0185065496
O    6.5904675642   1.4995854533   1.6665270182
C    6.8179611079  -0.6997933117   0.6345943121
O    7.3894753417  -1.2913804966   1.7966607887
C    6.0886183654  -1.7268095017  -0.2345477453
O    5.5600959379  -1.0794223333  -1.3888109911
C    4.5730981091  -0.0846170315  -1.0726031774
C    4.0113101414   0.3966417699  -2.4015644519
O    2.7823056683   1.0579256771  -2.1232511046
C    2.1724346369   1.6676872015  -3.2580555209
C    1.7203989550   0.6662568886  -4.3149877426
O    0.9783791945  -0.4227515415  -3.7746604556
C   -0.3594554026  -0.0870248701  -3.4011254571
C   -1.0135249120  -1.3055829286  -2.7776340698
O   -0.8678093804  -1.4126268043  -1.3566579608
C    0.4615115610  -1.4008440717  -0.8388856618
C    1.3024328344  -2.5890006432  -1.2845476138
O    2.4467849306  -2.6080166600  -0.4308618513
C    3.4886277074  -3.4420440655  -0.9294682309
C    4.5674415671  -3.5698780741   0.1255269984
O    5.1047134278  -2.3146822228   0.5767636974
C    2.2528163975   3.0722482115   0.4320247403
C    1.1778452407   3.1922540288   1.3143462993
C    0.2243673701   4.1567291198   1.0726673259
F   -0.7709175051   4.3220020234   1.9637322137
C    2.3840613338   3.9344954465  -0.6584297494
C    1.4014125860   4.8757619939  -0.8678522134
F    1.4801134013   5.6779681940  -1.9425125819
C    0.2735365283   5.0000423160  -0.0468267849
N   -0.6242060164   6.0624414981  -0.3145584068
N   -1.8635368472   5.9236481387  -0.2715611036
C   -2.4914622060   4.6597031464  -0.1418933353
C   -3.5661349448   4.5523689620   0.7491018943
F   -3.8374315379   5.6125829929   1.5282011991
C   -4.3016107389   3.4004532076   0.8973805102
C   -3.9935656755   2.3015158284   0.0920657204
C   -4.7465001872   1.0436425527   0.3474037701
O   -4.4507220074   0.0774793298  -0.5394581045
C   -4.8481804787  -1.2739643976  -0.1859898934
C   -5.1495604185  -2.0160659332  -1.4715268057
O   -6.2926732035  -1.4227694407  -2.0809508852
C   -5.4105262478  -3.4936520821  -1.1553930033
O   -5.6392080948  -4.2321333099  -2.3502674477
C   -4.2803866606  -4.0956337682  -0.3167996007
O   -4.0681037721  -3.3023031689   0.8450809597
C   -3.6820090610  -1.9530080084   0.5384016003
C   -3.2735534591  -1.3190225936   1.8601976029
O   -2.5649471002  -0.1197683230   1.5455362681
C   -2.0984650641   0.6182154759   2.6768056277
C   -0.7629327005   0.1339152564   3.1958752114
O   -0.9450934221  -1.0943809017   3.8997764349
C    0.2711717193  -1.6476811032   4.4043184450
C    1.0777718496  -2.4145705083   3.3775252143
O    0.3303429238  -3.5489827803   2.9379531028
C    1.1670334490  -4.5019723350   2.2762840779
C    0.3646260190  -5.7156945577   1.8531212286
O   -0.2696570675  -5.6016931053   0.5783612886
C   -1.4047761397  -4.7383411952   0.5420781267
C   -2.1527072217  -5.1279002305  -0.7297637465
O   -3.1426823819  -4.1724733071  -1.1387022397
O   -5.5374747448   0.9227599236   1.2626758540
C   -2.9703155116   2.3750483484  -0.8556041563
C   -2.2441767368   3.5443524469  -0.9537166839
F   -1.2808195071   3.6341204452  -1.8907977886
H    6.0483170946   1.4686011542  -0.8555403452
H    5.0910853457   0.0550485447   1.6776188444
H    7.0147362403   1.1115909963   2.4441294605
H    7.6537130733  -0.2954890200   0.0500330767
H    6.6821954354  -1.7834895709   2.2404663788
H    6.7811930290  -2.4855186081  -0.6274896739
H    3.7588347229  -0.5442651040  -0.5007379518
H    3.8569110091  -0.4881787935  -3.0375175765
H    4.7139952461   1.0769319756  -2.9123859076
H    2.8584897322   2.3895168089  -3.7330623168
H    1.3200329571   2.2270842861  -2.8574858747
H    2.5840604925   0.2159662058  -4.8162280597
H    1.1346508155   1.2070062808  -5.0772031168
H   -0.9252457391   0.2158170441  -4.2976960655
H   -0.3861207622   0.7503156322  -2.6855743488
H   -0.6455430934  -2.2121464026  -3.2826537896
H   -2.0956903500  -1.2464291396  -2.9342159407
H    0.3416354222  -1.4475339252   0.2511239194
H    0.9814210583  -0.4652534994  -1.0921605302
H    1.6144182958  -2.4771131165  -2.3330373216
H    0.7321230830  -3.5282635636  -1.1823683024
H    3.8899425498  -3.0263677486  -1.8662942426
H    3.1079143955  -4.4570240323  -1.1381125637
H    5.3744673288  -4.2068656122  -0.2647382596
H    4.1523092556  -4.0389148712   1.0235884573
H    1.0848507702   2.5415450259   2.1774144644
H    3.2079448183   3.8461833899  -1.3561465271
H   -5.0912197350   3.3451023403   1.6383449396
H   -5.7369337090  -1.2385782815   0.4546303917
H   -4.2749673166  -1.9405017135  -2.1399983149
H   -6.5049035901  -1.9541971910  -2.8610049391
H   -6.3345978155  -3.5635210179  -0.5679478474
H   -4.7834499226  -4.3203564567  -2.7969100518
H   -4.5573425696  -5.0904457555   0.0617073462
H   -2.8028007459  -1.9494472733  -0.1216868136
H   -2.6301948250  -2.0301497520   2.3942881639
H   -4.1515273277  -1.0956171684   2.4875181575
H   -2.8516726318   0.6087062033   3.4797543068
H   -1.9748717888   1.6521762539   2.3297155114
H   -0.3423195439   0.8980165569   3.8732369987
H   -0.0693851067   0.0109794003   2.3483902510
H   -0.0200440661  -2.3297866681   5.2113963679
H    0.9048334054  -0.8539667225   4.8321944886
H    2.0127517453  -2.7413862332   3.8638148777
H    1.3556543695  -1.7818220535   2.5183610656
H    1.9609345129  -4.8294289950   2.9694262939
H    1.6487596746  -4.0466748135   1.3957245960
H   -0.3769643938  -5.9622349202   2.6300424324
H    1.0532200120  -6.5615736291   1.7518720202
H   -1.1033770369  -3.6797660464   0.5005641652
H   -2.0256283087  -4.8845385035   1.4374440072
H   -2.6191943756  -6.1163814459  -0.6090950815
H   -1.4370828631  -5.1767817330  -1.5570739444
H   -2.7227578691   1.5371333865  -1.4977801935
  122
G(CENSO)=       -3644.84692558  G(xTB)=        -222.79814715        !CONF28
O    2.8374265117   0.8944318632   1.2753696131
C    3.1568445448   1.8883338926   0.6518219750
O    4.3328629243   2.0824960325   0.0375931730
C    5.2169370795   0.9510514432  -0.2137552694
C    5.7966733038   0.3351041882   1.0502120203
O    6.5108985537   1.3537869284   1.7486523278
C    6.7292447591  -0.8162914677   0.6533046649
O    7.2608167279  -1.4548807038   1.8091856469
C    6.0048956774  -1.8025097677  -0.2658313835
O    5.5124527382  -1.1113385204  -1.4096078202
C    4.5351472197  -0.1089058437  -1.0859068229
C    4.0159302595   0.4181696048  -2.4147128377
O    2.8005822170   1.1091587621  -2.1505709299
C    2.2255714293   1.7423158472  -3.2907451138
C    1.7552078368   0.7596594584  -4.3571888208
O    0.9723338995  -0.3076250460  -3.8310578687
C   -0.3524583682   0.0741763968  -3.4559335032
C   -1.0587641564  -1.1270501666  -2.8553914801
O   -0.9306309135  -1.2605003786  -1.4342081755
C    0.3950082921  -1.3064416704  -0.9073882403
C    1.1983854798  -2.5111699855  -1.3787287543
O    2.3376833300  -2.5947576760  -0.5222689761
C    3.3630329469  -3.4277410522  -1.0569475657
C    4.4393773244  -3.6245742603  -0.0096280264
O    4.9940288858  -2.4012953233   0.5033245789
C    2.2367915659   3.0435720570   0.4592824020
C    1.1532857310   3.1697745258   1.3301590657
C    0.2092744961   4.1412263742   1.0801487642
F   -0.7957044878   4.3109623449   1.9594193411
C    2.3888044402   3.9104446171  -0.6247348852
C    1.4146043467   4.8584993443  -0.8436098177
F    1.5108672533   5.6620941334  -1.9158742479
C    0.2761585336   4.9852019811  -0.0378565381
N   -0.6189453067   6.0462543484  -0.3207838279
N   -1.8585043243   5.9030965190  -0.3004727534
C   -2.4836678529   4.6365714945  -0.1769936955
C   -3.5719489962   4.5280727515   0.6971491882
F   -3.8617693655   5.5908804246   1.4658831256
C   -4.3022098259   3.3721796610   0.8411867229
C   -3.9735372803   2.2697556851   0.0489891605
C   -4.7181467671   1.0068944412   0.3051346065
O   -4.3896072185   0.0309018597  -0.5595200111
C   -4.7832501808  -1.3189476950  -0.1968490515
C   -5.0546812146  -2.0803899367  -1.4774954012
O   -6.1905015462  -1.5032585560  -2.1159165416
C   -5.3111359007  -3.5547322203  -1.1454245827
O   -5.5140813919  -4.3116950866  -2.3332235944
C   -4.1903804882  -4.1359548237  -0.2805003571
O   -4.0053764165  -3.3284367497   0.8756831344
C   -3.6271332421  -1.9785590945   0.5623685492
C   -3.2610806637  -1.3250861185   1.8868681884
O   -2.5646677716  -0.1178499430   1.5771056641
C   -2.1511540234   0.6451653942   2.7119646215
C   -0.8088590380   0.2135120468   3.2568855477
O   -0.9537541865  -1.0219192171   3.9569988455
C    0.2849005407  -1.5401193628   4.4453610639
C    1.0854398957  -2.2999489760   3.4092895946
O    0.3759766003  -3.4805775175   3.0328152026
C    1.2263157891  -4.3928471647   2.3318290837
C    0.4688803217  -5.6517270993   1.9563632432
O   -0.1768976318  -5.6029633678   0.6827491962
C   -1.3112342492  -4.7414293798   0.6180309473
C   -2.0509423643  -5.1588689468  -0.6492233902
O   -3.0375872836  -4.2114299397  -1.0823996218
O   -5.5323865703   0.8917334290   1.2004523143
C   -2.9367440564   2.3445459254  -0.8837484086
C   -2.2174779170   3.5183064940  -0.9788084868
F   -1.2413440061   3.6091708819  -1.9024591596
H    6.0328884200   1.4083093971  -0.7874342974
H    4.9894802443  -0.0662552081   1.6765019422
H    6.9011872976   0.9374720456   2.5292809755
H    7.5861623622  -0.4085660155   0.1027935328
H    6.5342648535  -1.9483235114   2.2190877997
H    6.6951780398  -2.5588468178  -0.6675428794
H    3.6993577748  -0.5706738236  -0.5471219101
H    3.8511238443  -0.4486435020  -3.0725020134
H    4.7496505788   1.0878069567  -2.8952036325
H    2.9403142055   2.4435536005  -3.7542103790
H    1.3863015486   2.3274425734  -2.8993851696
H    2.6098396102   0.2842884345  -4.8504538688
H    1.1959030804   1.3225198994  -5.1233809316
H   -0.9023769612   0.4146895610  -4.3488484721
H   -0.3484194565   0.8993364262  -2.7260898754
H   -0.7222448684  -2.0402035581  -3.3702177495
H   -2.1359180249  -1.0221339673  -3.0204543613
H    0.2664608930  -1.3724971074   0.1810453164
H    0.9480445779  -0.3834663541  -1.1358869441
H    1.5191927619  -2.3815750945  -2.4222919651
H    0.5955567193  -3.4325189169  -1.3065210275
H    3.7731187715  -2.9786381644  -1.9743881703
H    2.9616768660  -4.4242190135  -1.3106090086
H    5.2369192012  -4.2530070969  -0.4319686013
H    4.0186048929  -4.1337541829   0.8633969848
H    1.0458276822   2.5174603195   2.1901442021
H    3.2197240817   3.8170667465  -1.3133182436
H   -5.1022483809   3.3160901630   1.5708414110
H   -5.6850342426  -1.2825452130   0.4253744013
H   -4.1690417754  -2.0087591633  -2.1314963475
H   -6.3818912316  -2.0444962500  -2.8945973806
H   -6.2441685154  -3.6232858695  -0.5721700549
H   -4.6499383727  -4.4012119678  -2.7631555986
H   -4.4644499421  -5.1292430670   0.1038544400
H   -2.7332056433  -1.9718339456  -0.0776970232
H   -2.6198879021  -2.0195276171   2.4454710026
H   -4.1587681802  -1.1098470368   2.4886464921
H   -2.9192205508   0.6117103523   3.4998925466
H   -2.0593325914   1.6815572695   2.3621009198
H   -0.4302957525   0.9929739305   3.9415615893
H   -0.0963087644   0.1171326473   2.4216134462
H    0.0286624408  -2.2180880792   5.2676992351
H    0.9077253555  -0.7256020012   4.8489206998
H    2.0550242304  -2.5689864410   3.8624573083
H    1.2943173853  -1.6805681278   2.5211902480
H    2.0745754169  -4.6674430000   2.9819636408
H    1.6313606113  -3.9190643084   1.4228551754
H   -0.2587962730  -5.8977962897   2.7465777797
H    1.1852244132  -6.4761261865   1.8767346249
H   -1.0087040890  -3.6836877467   0.5532406489
H   -1.9383572894  -4.8651383283   1.5126746705
H   -2.5183951087  -6.1444068498  -0.5101264757
H   -1.3305392945  -5.2259707018  -1.4710857269
H   -2.6740031671   1.5040189215  -1.5161270209
  122
G(CENSO)=       -3644.84689400  G(xTB)=        -222.79781189        !CONF54
O    3.3448522826   1.2359458492   1.6485997220
C    3.4548246082   2.0968214612   0.7986462230
O    4.4540072823   2.1794493307  -0.0945713241
C    5.2670334525   1.0075115632  -0.3787258752
C    6.1802851873   0.5779057057   0.7575938052
O    6.9798989835   1.6948886615   1.1393166368
C    7.0581161195  -0.5715058399   0.2448217801
O    7.9172992956  -1.0492747058   1.2740923920
C    6.2060695816  -1.6964107454  -0.3523049763
O    5.3458250579  -1.1692580945  -1.3580038058
C    4.4283627241  -0.1850210146  -0.8580419382
C    3.4848373380   0.1467811966  -2.0029599287
O    2.3540807536   0.8091574218  -1.4417353748
C    1.5716995892   1.5340583356  -2.3916743636
C    0.6418946375   0.6553127715  -3.1945778410
O   -0.3734847877   0.1674776419  -2.3182043550
C   -1.1874866049  -0.8481166640  -2.9097901211
C   -0.5447703974  -2.2254390919  -2.9213935137
O   -0.4260271573  -2.7838530395  -1.6106177267
C    0.7767052391  -2.4500229117  -0.9151023664
C    1.8923164346  -3.4348128307  -1.2320495013
O    2.9592621214  -3.1361552136  -0.3363018592
C    4.1281977278  -3.9005855063  -0.5993141536
C    5.1307349438  -3.6706855143   0.5100765317
O    5.5055809088  -2.2952834414   0.7081497392
C    2.4597782106   3.1913374333   0.6099846713
C    1.3387035041   3.1961671900   1.4411632976
C    0.3294981961   4.1024293299   1.1967283311
F   -0.7290032832   4.1318043786   2.0281829384
C    2.5820460610   4.1214853664  -0.4259233621
C    1.5586445969   5.0200860084  -0.6223200014
F    1.6486227299   5.9030714654  -1.6308551238
C    0.3815889766   5.0238621749   0.1403721717
N   -0.5403097333   6.0697891962  -0.0922615072
N   -1.7786267381   5.9197215131  -0.0851758161
C   -2.4248291873   4.6611063161  -0.0570690865
C   -3.5737663737   4.5472464258   0.7378405839
F   -3.8648335703   5.5698110275   1.5587125206
C   -4.3776754536   3.4329655694   0.7393703772
C   -4.0481434299   2.3671786606  -0.1019109755
C   -4.9241273373   1.1643358557  -0.0298066718
O   -4.4058877434   0.1126979895  -0.6895867275
C   -4.9790808446  -1.1910337645  -0.4046093328
C   -5.0683187068  -1.9583195739  -1.7079638086
O   -6.0208522811  -1.3065154633  -2.5430634976
C   -5.4920614452  -3.4018187356  -1.4210047570
O   -5.5538955693  -4.1572406010  -2.6256122249
C   -4.5691229755  -4.0481191070  -0.3860433085
O   -4.5295727591  -3.2478024809   0.7903268725
C   -4.0516854372  -1.9105478027   0.5826684990
C   -4.0336759546  -1.2953112844   1.9850780344
O   -3.5265643218   0.0368362412   1.9903117130
C   -2.1865147170   0.1904715231   2.4620895709
C   -1.1535634319  -0.4709606796   1.5496481459
O    0.1734882952  -0.0729300748   1.9001414275
C    0.7180046279  -0.6963228710   3.0711870721
C    1.3894217531  -2.0262032457   2.8118862561
O    0.4099291231  -3.0487582679   2.6071740703
C    1.0178007928  -4.3365839177   2.4855733002
C   -0.0345333152  -5.4186101181   2.3751402022
O   -0.6436979891  -5.5289099629   1.0874012238
C   -1.7330533943  -4.6353323496   0.8528321016
C   -2.4396828091  -5.1674653640  -0.3884521885
O   -3.3133806675  -4.2016511680  -0.9925017517
O   -5.9813820065   1.1530759229   0.5672643357
C   -2.9318601593   2.4379561813  -0.9380987132
C   -2.1560712989   3.5806350534  -0.9088748129
F   -1.1283537648   3.6881259845  -1.7726942994
H    5.8859828258   1.3515561386  -1.2171521389
H    5.5830162865   0.2222384241   1.6083754350
H    7.6062268611   1.3777726192   1.8045839938
H    7.7108479893  -0.1861294439  -0.5488254786
H    7.3617523836  -1.5458794162   1.8940936912
H    6.8364189009  -2.4316011002  -0.8732895027
H    3.8427905158  -0.6098268540  -0.0339561203
H    3.1972409407  -0.7952907747  -2.4962079981
H    3.9818450173   0.7920769321  -2.7451920209
H    2.2243491586   2.0998242462  -3.0739957618
H    0.9783822643   2.2457256705  -1.8086671178
H    1.2018203669  -0.1719922310  -3.6557683756
H    0.1893980385   1.2492285915  -4.0060141484
H   -1.4665547946  -0.5677995169  -3.9397396244
H   -2.1001546910  -0.8872359430  -2.3033726363
H    0.4303950007  -2.2094141513  -3.4291282874
H   -1.2017130668  -2.8985970737  -3.4874450435
H    0.5453857268  -2.5142658064   0.1542882040
H    1.0930687504  -1.4231070662  -1.1348019762
H    2.2285409623  -3.3362741837  -2.2777956678
H    1.5364830682  -4.4678169008  -1.0787769056
H    4.5461456310  -3.6316996429  -1.5818350698
H    3.8936130317  -4.9792476588  -0.6120926740
H    6.0277052880  -4.2742942567   0.3071544958
H    4.7036332297  -3.9831755336   1.4683953127
H    1.2409656569   2.4802018033   2.2500029821
H    3.4369058624   4.1270424805  -1.0912906483
H   -5.2409199009   3.3798735160   1.3931583514
H   -5.9792502059  -1.0656202029   0.0257054325
H   -4.0773302957  -1.9675688207  -2.1916040796
H   -6.1115128803  -1.8465791867  -3.3402747239
H   -6.5083040330  -3.3929807906  -1.0078155557
H   -4.6398261787  -4.3163447580  -2.9062778708
H   -4.9650114243  -5.0184892445  -0.0525364097
H   -3.0371657096  -1.9279775801   0.1572904678
H   -3.4460920142  -1.9493957587   2.6449813210
H   -5.0634261664  -1.2597005500   2.3651547190
H   -2.1116950389  -0.1950696225   3.4898933429
H   -2.0044747704   1.2715414672   2.4814277620
H   -1.3118909128  -0.1273557155   0.5191148214
H   -1.2460699346  -1.5642111124   1.5722351013
H   -0.0451511618  -0.8124097481   3.8529185668
H    1.4821831765  -0.0041184130   3.4426051375
H    2.0071175790  -2.2762424689   3.6923352337
H    2.0580969907  -1.9534729407   1.9379719129
H    1.6295770026  -4.5407922961   3.3816380544
H    1.6830617750  -4.3630179338   1.6066729104
H   -0.8029735443  -5.2800248207   3.1517987370
H    0.4616881275  -6.3803217754   2.5512535240
H   -1.3780882379  -3.6152640535   0.6587772652
H   -2.4039311215  -4.6155909719   1.7239079911
H   -3.0017323432  -6.0838764130  -0.1590248865
H   -1.6849926331  -5.3960003363  -1.1470307877
H   -2.6613690878   1.6302828484  -1.6096183966
  122
G(CENSO)=       -3644.84622324  G(xTB)=        -222.79501321        !CONF169
O    3.3054176087   1.1687434787   1.5784017319
C    3.4083639057   2.0543432663   0.7532271729
O    4.4067965386   2.1739549546  -0.1364248897
C    5.2788380420   1.0417581954  -0.4017114096
C    6.1811978639   0.6532834815   0.7559502070
O    6.9317469329   1.8024925372   1.1430042115
C    7.1064210047  -0.4667375050   0.2650755294
O    7.9663246515  -0.9071233989   1.3101725686
C    6.2945668865  -1.6246322035  -0.3239300724
O    5.4482444573  -1.1450339514  -1.3673188396
C    4.4942601608  -0.1710316356  -0.9184148452
C    3.5973052799   0.1701696325  -2.1014969292
O    2.3804091551   0.6844131996  -1.5618897377
C    1.6214461155   1.4889134958  -2.4613085106
C    1.1251557040   0.7564345666  -3.7047122954
O    0.5722868337  -0.5322999439  -3.4580282751
C   -0.4761139702  -0.5566962383  -2.4970408824
C   -0.9524440343  -1.9907296489  -2.3472153909
O    0.0959951455  -2.9442050810  -2.1804005903
C    1.0164705544  -2.6412477696  -1.1355966738
C    2.1601858995  -3.6256257310  -1.2751332968
O    3.1269645369  -3.2958056857  -0.2845493283
C    4.3582029873  -3.9772432596  -0.4859627486
C    5.3108715432  -3.6130084906   0.6282698660
O    5.5833374515  -2.2050544915   0.7414259991
C    2.4110308400   3.1506069930   0.6010264789
C    1.3209976896   3.1612749062   1.4723371400
C    0.3240508747   4.0929122099   1.2817542460
F   -0.7013737014   4.1312435095   2.1537405966
C    2.5136124961   4.0939203060  -0.4249969341
C    1.5021389308   5.0150653615  -0.5693524221
F    1.5718158022   5.9131002901  -1.5662676235
C    0.3586205608   5.0327492246   0.2411928560
N   -0.5476748807   6.1039611844   0.0674093815
N   -1.7873892179   5.9730751314   0.1108867045
C   -2.4463154771   4.7209022563   0.1227853480
C   -3.5695012270   4.5927754329   0.9517597041
F   -3.8209073328   5.5908400468   1.8144707313
C   -4.3843755265   3.4859996828   0.9462194148
C   -4.0917285992   2.4453998960   0.0616200306
C   -4.9757570016   1.2480401792   0.1127513056
O   -4.4576846319   0.2113053647  -0.5686514277
C   -5.0538851942  -1.0933820272  -0.3526835535
C   -5.1196714878  -1.7925807099  -1.6955824156
O   -6.0537293968  -1.0931829495  -2.5135826479
C   -5.5549319448  -3.2465826680  -1.4941477559
O   -5.5955726539  -3.9389832214  -2.7368250852
C   -4.6559467298  -3.9489522945  -0.4755127717
O   -4.6430717984  -3.2139098784   0.7432270905
C   -4.1548386194  -1.8704417117   0.6168522215
C   -4.1539152962  -1.3279966348   2.0489914373
O   -3.6471909686   0.0013260717   2.1353565044
C   -2.2938507522   0.1239960636   2.5798591617
C   -1.2835441324  -0.4260263269   1.5716717078
O    0.0458090867   0.0035304591   1.8748928449
C    0.6722156533  -0.6564537272   2.9835274459
C    1.3307705558  -1.9733312149   2.6380942968
O    0.3485350708  -3.0017762155   2.4826400458
C    0.9526268558  -4.2929713574   2.3789017488
C   -0.1062876858  -5.3663620929   2.2590760930
O   -0.7129548153  -5.4616097998   0.9680492988
C   -1.7728945201  -4.5369219129   0.7300033604
C   -2.5196156088  -5.0602018293  -0.4906595621
O   -3.3870438524  -4.0705331391  -1.0650881617
O   -6.0367814317   1.2308831023   0.7025908300
C   -3.0026520267   2.5326664953  -0.8079493327
C   -2.2125298071   3.6641237687  -0.7683298160
F   -1.2088749780   3.7831590315  -1.6581884879
H    5.9062307240   1.4167309422  -1.2205959392
H    5.5829215045   0.2815532882   1.5986155904
H    7.5532902461   1.5148220549   1.8258544569
H    7.7564622936  -0.0687426777  -0.5243670864
H    7.4158134187  -1.4079410421   1.9314918992
H    6.9529307608  -2.3603695935  -0.8073210890
H    3.8732855067  -0.6052944704  -0.1252576734
H    3.4162743339  -0.7448640077  -2.6857488631
H    4.0780989914   0.9149200899  -2.7559408144
H    2.2106689627   2.3566077141  -2.8027383750
H    0.7849395078   1.8688590229  -1.8655631798
H    1.9501252477   0.5829635319  -4.4042807615
H    0.3905390894   1.4141845488  -4.2013765054
H   -1.3320269722   0.0604119223  -2.8213129418
H   -0.1301971705  -0.1618800964  -1.5309414910
H   -1.4848758609  -2.3113134207  -3.2494592272
H   -1.6569302210  -2.0281272249  -1.5004561526
H    0.5357622463  -2.7299111531  -0.1470695343
H    1.4175545367  -1.6241651885  -1.2387477096
H    2.5959081156  -3.5321878382  -2.2834816581
H    1.8088546491  -4.6633270849  -1.1462297649
H    4.7781477322  -3.7158085344  -1.4701272267
H    4.2109502144  -5.0709619723  -0.4587485111
H    6.2516022476  -4.1645066434   0.4857075310
H    4.8811694176  -3.8930561394   1.5955471207
H    1.2405304791   2.4353778210   2.2739030598
H    3.3479647529   4.0995774303  -1.1156043817
H   -5.2263154732   3.4198777353   1.6262520350
H   -6.0615367550  -0.9747436742   0.0621249983
H   -4.1178616532  -1.7768241473  -2.1578438410
H   -6.1280831045  -1.5887251727  -3.3410483624
H   -6.5791923079  -3.2542951798  -1.1012185582
H   -4.6768709437  -4.0848458162  -3.0094061564
H   -5.0572937575  -4.9360532945  -0.2043366225
H   -3.1338275200  -1.8769946460   0.2112338035
H   -3.5740925874  -2.0162838695   2.6808829625
H   -5.1881190762  -1.3099728731   2.4174047513
H   -2.1838852870  -0.3612233531   3.5610019816
H   -2.1216592941   1.2001941907   2.7011859043
H   -1.5149802756  -0.0135850701   0.5816080173
H   -1.3293243578  -1.5210923943   1.5165934326
H   -0.0332148505  -0.8008742983   3.8135171270
H    1.4579237774   0.0285196544   3.3209157254
H    2.0158463040  -2.2380406075   3.4626098955
H    1.9306676787  -1.8711167729   1.7186641978
H    1.5494326018  -4.4946998721   3.2859695932
H    1.6320800196  -4.3303751394   1.5119359157
H   -0.8773682900  -5.2263153378   3.0329594355
H    0.3804433139  -6.3338141962   2.4294668262
H   -1.3849538718  -3.5308273331   0.5178468015
H   -2.4314420753  -4.4734898808   1.6085948216
H   -3.0935221133  -5.9645479873  -0.2444107045
H   -1.7913389171  -5.3070015602  -1.2705110317
H   -2.7715996189   1.7460183080  -1.5172932286
  122
G(CENSO)=       -3644.84611400  G(xTB)=        -222.79699037        !CONF74
O    3.3389117613   1.2269405271   1.6496678695
C    3.4508146842   2.0905693852   0.8025543297
O    4.4501132023   2.1733532007  -0.0901189740
C    5.2635888619   1.0016534830  -0.3682317113
C    6.1830450566   0.5860802543   0.7808048465
O    6.9675582121   1.6753185508   1.2542261639
C    7.0583730479  -0.5771057598   0.2848110287
O    7.8979280556  -1.0926193588   1.3071664634
C    6.2011299092  -1.6920551375  -0.3322484771
O    5.3528687771  -1.1676589397  -1.3478163320
C    4.4276163352  -0.1894861858  -0.8530470142
C    3.4888832302   0.1407223046  -2.0024490642
O    2.3556962283   0.8033909869  -1.4463952207
C    1.5779004371   1.5287809159  -2.3997589907
C    0.6480195083   0.6510094829  -3.2040841994
O   -0.3724562877   0.1683040301  -2.3304335670
C   -1.1890197452  -0.8441048610  -2.9241726628
C   -0.5512512838  -2.2238294134  -2.9372542914
O   -0.4316033304  -2.7840913085  -1.6273549632
C    0.7704393327  -2.4478797820  -0.9314123140
C    1.8857929274  -3.4353112147  -1.2407296798
O    2.9497955933  -3.1315218269  -0.3433627431
C    4.1203573819  -3.8967801907  -0.5964044187
C    5.1138148495  -3.6642904011   0.5208023763
O    5.4854032406  -2.2885040494   0.7201097563
C    2.4568864332   3.1861298731   0.6153673256
C    1.3386895990   3.1949844610   1.4503516419
C    0.3297006078   4.1016553697   1.2061811953
F   -0.7270081058   4.1343847016   2.0398269513
C    2.5769494060   4.1129878157  -0.4238385621
C    1.5541624624   5.0123221057  -0.6195898368
F    1.6411785618   5.8916528176  -1.6316860588
C    0.3799102707   5.0197973292   0.1470497374
N   -0.5423079595   6.0656575951  -0.0850954768
N   -1.7805145920   5.9144316550  -0.0780907113
C   -2.4255863830   4.6551531146  -0.0508871391
C   -3.5759425304   4.5406982926   0.7420342365
F   -3.8689173349   5.5628600542   1.5626767798
C   -4.3797727554   3.4263372805   0.7414080541
C   -4.0488141747   2.3610758795  -0.0999830591
C   -4.9253221105   1.1584202465  -0.0297857408
O   -4.4043430771   0.1054252568  -0.6852930259
C   -4.9771061697  -1.1980399445  -0.3979587198
C   -5.0678490891  -1.9671096271  -1.7002267348
O   -6.0228661989  -1.3168798528  -2.5337857474
C   -5.4890978295  -3.4110235697  -1.4112471505
O   -5.5513336613  -4.1678674198  -2.6148362663
C   -4.5634838556  -4.0546624891  -0.3769837935
O   -4.5240413439  -3.2532836335   0.7985815824
C   -4.0483016680  -1.9155381310   0.5893439703
C   -4.0302110559  -1.2995898841   1.9914808401
O   -3.5317173805   0.0357162845   1.9956321965
C   -2.1901106388   0.1975095553   2.4603458582
C   -1.1577998994  -0.4590914250   1.5437509987
O    0.1685599051  -0.0526388815   1.8870564588
C    0.7222476083  -0.6709430623   3.0564972640
C    1.3970715656  -1.9989420275   2.7969462510
O    0.4203529729  -3.0258523736   2.6001737998
C    1.0325080393  -4.3121037788   2.4821095112
C   -0.0162128710  -5.3982889879   2.3779879591
O   -0.6278947371  -5.5156578753   1.0920022240
C   -1.7217070942  -4.6277026944   0.8573120720
C   -2.4302254149  -5.1669661951  -0.3799887838
O   -3.3083133164  -4.2059092813  -0.9852761727
O   -5.9847359396   1.1482904799   0.5635508298
C   -2.9311540825   2.4324371232  -0.9342791108
C   -2.1554024290   3.5751210478  -0.9029924972
F   -1.1266149760   3.6832535826  -1.7653946792
H    5.8835886139   1.3422860939  -1.2090669610
H    5.5875638228   0.2531363377   1.6363085286
H    7.5416271350   1.9728641338   0.5339048185
H    7.7260765696  -0.2010863412  -0.5030619326
H    7.3255739717  -1.5726078630   1.9239818806
H    6.8366031076  -2.4296810956  -0.8434059813
H    3.8392115699  -0.6171536750  -0.0325072576
H    3.2035719131  -0.8017945534  -2.4964869525
H    3.9890716760   0.7856396233  -2.7430485706
H    2.2338893558   2.0917937845  -3.0814913832
H    0.9845894487   2.2434425801  -1.8199636765
H    1.2073418858  -0.1795590762  -3.6609109576
H    0.2004590461   1.2444158297  -4.0190335835
H   -1.4653408660  -0.5615427402  -3.9543530437
H   -2.1029394256  -0.8803215956  -2.3192685172
H    0.4228969102  -2.2113594493  -3.4474262326
H   -1.2119954099  -2.8942069682  -3.5023287108
H    0.5377754538  -2.5055714118   0.1381944574
H    1.0885879242  -1.4227430138  -1.1563271734
H    2.2246848932  -3.3425079234  -2.2862454820
H    1.5291184411  -4.4673982118  -1.0827199350
H    4.5457165026  -3.6297903664  -1.5762735920
H    3.8856898064  -4.9754380194  -0.6086318620
H    6.0130043293  -4.2675132842   0.3264669850
H    4.6786541580  -3.9760566033   1.4758038873
H    1.2426699585   2.4813144776   2.2613702524
H    3.4293006652   4.1148304686  -1.0924454270
H   -5.2443072970   3.3729059876   1.3934982240
H   -5.9768709013  -1.0721811400   0.0331965967
H   -4.0777595657  -1.9756965295  -2.1857424713
H   -6.1108362087  -1.8544326349  -3.3331516852
H   -6.5047599645  -3.4033243669  -0.9965766772
H   -4.6374385532  -4.3253763685  -2.8969635367
H   -4.9567535496  -5.0256315887  -0.0421144842
H   -3.0342104305  -1.9319107414   0.1630278884
H   -3.4369343669  -1.9498714923   2.6500856730
H   -5.0592188003  -1.2704417242   2.3740812471
H   -2.1079170943  -0.1862690410   3.4883008177
H   -2.0141998341   1.2796473317   2.4774856635
H   -1.3232727220  -0.1179813920   0.5134918394
H   -1.2435309210  -1.5528110448   1.5684541126
H   -0.0358651607  -0.7876548431   3.8430950355
H    1.4861694492   0.0249802377   3.4212164169
H    2.0203994042  -2.2443140003   3.6748658160
H    2.0608817717  -1.9261108359   1.9192841901
H    1.6467532860  -4.5109401223   3.3778748034
H    1.6962188882  -4.3391134277   1.6018872193
H   -0.7835720834  -5.2595345515   3.1557656476
H    0.4838897409  -6.3575635209   2.5566863398
H   -1.3714329890  -3.6067156355   0.6586420909
H   -2.3900647084  -4.6074162399   1.7304751702
H   -2.9890210707  -6.0842350642  -0.1453185606
H   -1.6768947778  -5.3963128153  -1.1399073365
H   -2.6597692771   1.6255207249  -1.6063829726
  122
G(CENSO)=       -3644.84570412  G(xTB)=        -222.79795336        !CONF44
O    2.9094091418   0.7482225142   1.2177311950
C    3.2133891133   1.7554003842   0.6077981729
O    4.3392101657   1.9203333739  -0.1038609971
C    5.1253414292   0.7468735849  -0.4706516708
C    5.7843563156   0.0656778034   0.7197177671
O    6.6659080348   1.0121319934   1.3254795601
C    6.5546347102  -1.1649948407   0.2294514939
O    7.1470719862  -1.8570000700   1.3239102969
C    5.6405648516  -2.0695636505  -0.5973550291
O    5.1223094915  -1.3331216400  -1.7010362175
C    4.2900707243  -0.2280940092  -1.3136389666
C    3.7805150147   0.3799995807  -2.6131096924
O    2.6627391482   1.2029819455  -2.2983212213
C    2.2448773870   2.0469526174  -3.3688871988
C    1.7836926307   1.2873522080  -4.6099821702
O    0.9005185270   0.2066310956  -4.3258688154
C   -0.3811632119   0.6143078072  -3.8439580845
C   -1.1663708998  -0.6112439322  -3.4202806938
O   -0.8625239480  -1.0712196548  -2.1013353223
C    0.4719542408  -1.5642385189  -1.9449659167
C    0.5056097109  -2.2971492170  -0.6112077285
O    1.8290069584  -2.4855384143  -0.1106913903
C    2.6459644067  -3.3066464704  -0.9437253434
C    3.8908231951  -3.6842481139  -0.1702987731
O    4.6512520808  -2.5474608519   0.2767971876
C    2.3244220300   2.9474386975   0.5456498926
C    1.2442048704   2.9857530398   1.4295299240
C    0.3055728123   3.9814766784   1.2857829904
F   -0.7094810845   4.0484821348   2.1690263319
C    2.4834532900   3.9283043579  -0.4353662521
C    1.5159441568   4.9029241600  -0.5450521731
F    1.6190499309   5.8199740307  -1.5220747387
C    0.3741233481   4.9404225297   0.2655015779
N   -0.5434129348   6.0026515851   0.0784416574
N   -1.7801168659   5.8258425892   0.0700292829
C   -2.3755497800   4.5383402234   0.0644346268
C   -3.5022473214   4.3381851194   0.8735763271
F   -3.8508642195   5.3297093289   1.7096336760
C   -4.2243135444   3.1661807372   0.8811137003
C   -3.8191513684   2.1301804654   0.0376131065
C   -4.5977334719   0.8603258868   0.0777161491
O   -3.8609183057  -0.1709230261  -0.3634512108
C   -4.4070107207  -1.5086312697  -0.2444635636
C   -4.2086041493  -2.1879677980  -1.5844278022
O   -5.0222988277  -1.5167601557  -2.5446100397
C   -4.5948236897  -3.6609005899  -1.4738963266
O   -4.3892421122  -4.3314984884  -2.7129366689
C   -3.8293346574  -4.3380044604  -0.3359856060
O   -4.0311194207  -3.6273463073   0.8772944203
C   -3.6319404899  -2.2469669795   0.8545665861
C   -3.9570663307  -1.7651956689   2.2735373983
O   -3.7541582344  -0.3688771988   2.4681665067
C   -2.5777706842  -0.0059083573   3.1933095127
C   -1.3167044141  -0.1489059115   2.3457061206
O   -0.1796758316   0.4324205756   2.9911225466
C    0.3876407784  -0.3193095342   4.0705028800
C    1.1014791424  -1.5914380629   3.6619630610
O    0.1583559870  -2.6435686162   3.4434718969
C    0.8025969190  -3.9073419012   3.2961298408
C   -0.2178400929  -4.9517036160   2.9292085447
O   -0.6287313401  -4.7564949740   1.5763294527
C   -1.5421077078  -5.7615653184   1.1497899671
C   -1.7932348871  -5.6180815595  -0.3325967261
O   -2.4735157891  -4.4067687225  -0.7122579401
O   -5.7466387369   0.7926523633   0.4623993954
C   -2.7278883303   2.2905796716  -0.8181772019
C   -2.0453128372   3.4892832268  -0.8045151405
F   -1.0483123702   3.6746042042  -1.6902040982
H    5.9139899013   1.1729499332  -1.1033401350
H    5.0219278430  -0.2603673975   1.4372707117
H    7.0861174935   0.5643177459   2.0723837617
H    7.3811220451  -0.8399734496  -0.4145987785
H    6.4257200589  -2.2662423096   1.8252036055
H    6.2000680497  -2.9001030804  -1.0518410871
H    3.4353243343  -0.5957558781  -0.7321918401
H    3.4905042798  -0.4440782221  -3.2833220935
H    4.5721354866   0.9690691404  -3.1060301187
H    3.0588299750   2.7286875960  -3.6693258512
H    1.4354889434   2.6560059676  -2.9535418349
H    2.6381287448   0.8372284645  -5.1267679604
H    1.3167176255   2.0123406784  -5.2986058188
H   -0.9274157723   1.1472930242  -4.6406719604
H   -0.2888406912   1.2913729097  -2.9811619915
H   -1.0145909116  -1.4213976483  -4.1521901444
H   -2.2323515770  -0.3564478678  -3.3995307434
H    1.1974151491  -0.7382873665  -1.9386657670
H    0.7180562494  -2.2350674763  -2.7827679818
H   -0.0152324592  -3.2629141718  -0.6846763803
H   -0.0100261967  -1.6864436916   0.1387420019
H    2.9112115676  -2.7824884818  -1.8739531698
H    2.1140523730  -4.2360039487  -1.2112898453
H    4.5190857388  -4.3411571268  -0.7883997316
H    3.6054403814  -4.2206696253   0.7413710075
H    1.1112771432   2.2236234201   2.1910803769
H    3.3116243435   3.9072898780  -1.1334078449
H   -5.0738687605   3.0497266581   1.5452268680
H   -5.4731771958  -1.4501384944   0.0038812530
H   -3.1439859384  -2.1138305454  -1.8625728321
H   -4.9238837233  -1.9963856512  -3.3788486022
H   -5.6677399216  -3.7332021861  -1.2555045873
H   -3.4299422263  -4.4182546044  -2.8261027320
H   -4.2321695152  -5.3426570341  -0.1457918445
H   -2.5543693713  -2.1674809043   0.6436011272
H   -3.3626110161  -2.3553055176   2.9860908187
H   -5.0202014358  -1.9702616114   2.4583322882
H   -2.5101788718  -0.6011152232   4.1158077602
H   -2.7090847236   1.0474487946   3.4676090419
H   -1.4505387983   0.4109476506   1.4112849095
H   -1.1269957029  -1.2013867423   2.1024712764
H   -0.3655081034  -0.5525135449   4.8370500276
H    1.1270727654   0.3541024909   4.5179808520
H    1.7886937709  -1.8734027345   4.4781245321
H    1.7019578301  -1.4203810913   2.7528300784
H    1.2881558045  -4.1957108668   4.2434868259
H    1.5790848811  -3.8546719056   2.5147951302
H   -1.0848301891  -4.8912633903   3.6077185311
H    0.2388722640  -5.9483426201   3.0441544804
H   -2.4828853945  -5.6962772763   1.7203248637
H   -1.1135045486  -6.7645384742   1.3191586914
H   -2.3696748125  -6.4872318028  -0.6802115423
H   -0.8401872056  -5.5935952548  -0.8709934312
H   -2.4183363319   1.5062963344  -1.4993775711
  122
G(CENSO)=       -3644.84548403  G(xTB)=        -222.79418971        !CONF232
O    3.3075446368   1.1617611482   1.5677591712
C    3.4087568036   2.0494805558   0.7445466290
O    4.4071769941   2.1730963173  -0.1443255875
C    5.2820133500   1.0435736535  -0.4057042697
C    6.1943092200   0.6734039027   0.7626823129
O    6.9242712265   1.7979283177   1.2412607400
C    7.1200265118  -0.4564578504   0.2848301829
O    7.9697886891  -0.9307824922   1.3182553810
C    6.3034046018  -1.6086623895  -0.3177980607
O    5.4643368678  -1.1365488478  -1.3688911120
C    4.5018923158  -0.1703084806  -0.9244040724
C    3.6059723645   0.1645182677  -2.1100873426
O    2.3892453387   0.6833490609  -1.5741358261
C    1.6329624836   1.4855499874  -2.4776207659
C    1.1311354827   0.7473280726  -3.7149540553
O    0.5721777211  -0.5372898015  -3.4587926780
C   -0.4751591670  -0.5508033745  -2.4960183810
C   -0.9545967184  -1.9822763799  -2.3339974579
O    0.0910100516  -2.9374801123  -2.1607653858
C    1.0159695802  -2.6289541061  -1.1215930224
C    2.1595148858  -3.6139597562  -1.2615257838
O    3.1276617398  -3.2826168301  -0.2729729420
C    4.3596627961  -3.9626907815  -0.4752915991
C    5.3131679981  -3.5931667640   0.6365894001
O    5.5825905156  -2.1845584089   0.7441636501
C    2.4093050806   3.1437909547   0.5935039514
C    1.3210044551   3.1541870481   1.4668982977
C    0.3240174883   4.0862553657   1.2786773740
F   -0.6991915697   4.1255825135   2.1532897980
C    2.5094594456   4.0865166119  -0.4332624661
C    1.4978344473   5.0076341974  -0.5756938811
F    1.5646627233   5.9049288741  -1.5735756574
C    0.3566970274   5.0263823203   0.2381867837
N   -0.5487043582   6.0988231800   0.0679720556
N   -1.7883674593   5.9690308266   0.1147414194
C   -2.4478138430   4.7172152134   0.1259297830
C   -3.5682771826   4.5872329753   0.9581808721
F   -3.8155461249   5.5824042371   1.8253285875
C   -4.3841824881   3.4811502473   0.9516070472
C   -4.0950418881   2.4433869891   0.0625292188
C   -4.9805942816   1.2470918532   0.1102175227
O   -4.4615472859   0.2109454833  -0.5710250431
C   -5.0562897322  -1.0943236515  -0.3558518106
C   -5.1168793853  -1.7934680282  -1.6990538153
O   -6.0486724963  -1.0947434663  -2.5197434205
C   -5.5508811879  -3.2480513845  -1.4993466191
O   -5.5853460306  -3.9407121819  -2.7418992681
C   -4.6549815486  -3.9491008267  -0.4768982261
O   -4.6477225746  -3.2138722308   0.7418926014
C   -4.1593719038  -1.8705156401   0.6163664975
C   -4.1606941450  -1.3260883776   2.0476802844
O   -3.6511440898   0.0022964883   2.1318975455
C   -2.2987206177   0.1239759308   2.5787278678
C   -1.2861384256  -0.4317227806   1.5757173185
O    0.0427152354  -0.0014541109   1.8812962423
C    0.6641943465  -0.6547875414   2.9965431844
C    1.3245450455  -1.9731755714   2.6609680764
O    0.3421585670  -3.0004511183   2.5004323028
C    0.9450172732  -4.2919277994   2.3974952359
C   -0.1149976538  -5.3640685661   2.2742106565
O   -0.7164445982  -5.4603289982   0.9810449859
C   -1.7702747123  -4.5313885014   0.7349371158
C   -2.5176128734  -5.0583549751  -0.4837654903
O   -3.3835821125  -4.0693367284  -1.0614757073
O   -6.0411555324   1.2289058875   0.7009020599
C   -3.0081907022   2.5322254939  -0.8095204661
C   -2.2171025346   3.6628804332  -0.7687453177
F   -1.2158234382   3.7833974573  -1.6611092341
H    5.9068647410   1.4166153541  -1.2292217036
H    5.5998117273   0.3206207394   1.6105204032
H    7.4985029802   2.1144777006   0.5292095398
H    7.7789153055  -0.0649632601  -0.5026892399
H    7.4073031520  -1.4120456853   1.9431962255
H    6.9660702721  -2.3467424625  -0.7915537920
H    3.8813887849  -0.6076038673  -0.1326421217
H    3.4237988283  -0.7537726445  -2.6889653350
H    4.0877649482   0.9047550242  -2.7687769411
H    2.2260093682   2.3478941003  -2.8255355420
H    0.7993632401   1.8739617542  -1.8835122982
H    1.9540290109   0.5641947970  -4.4143679868
H    0.3990063767   1.4050332291  -4.2151052363
H   -1.3298835400   0.0653430146  -2.8249269000
H   -0.1271652064  -0.1486673181  -1.5338472527
H   -1.4884920007  -2.3082293047  -3.2331018017
H   -1.6582020160  -2.0109454194  -1.4866065340
H    0.5399571081  -2.7128173212  -0.1301455214
H    1.4164628511  -1.6124112220  -1.2315909982
H    2.5936339882  -3.5220486223  -2.2707605776
H    1.8081946130  -4.6514367311  -1.1305830692
H    4.7774981963  -3.7027788323  -1.4607818056
H    4.2143740563  -5.0566402595  -0.4450581329
H    6.2547971122  -4.1435138630   0.4953900956
H    4.8845957083  -3.8708739304   1.6050983189
H    1.2422884031   2.4283647559   2.2687209799
H    3.3420730297   4.0914928222  -1.1259512222
H   -5.2241766829   3.4134259596   1.6338873022
H   -6.0653599865  -0.9770163623   0.0559314532
H   -4.1134213872  -1.7765810070  -2.1577419497
H   -6.1175310171  -1.5872394839  -3.3492439510
H   -6.5766595307  -3.2573325813  -1.1103844344
H   -4.6653542254  -4.0862726968  -3.0101608274
H   -5.0561191212  -4.9367268383  -0.2073991757
H   -3.1373774416  -1.8771413336   0.2133075068
H   -3.5834735643  -2.0143110634   2.6819790922
H   -5.1954410007  -1.3048383403   2.4142549332
H   -2.1919094551  -0.3575371669   3.5620057978
H   -2.1247527931   1.2002989362   2.6960256710
H   -1.5136455611  -0.0236722761   0.5829265884
H   -1.3324199582  -1.5269492617   1.5255884872
H   -0.0451641919  -0.7950467295   3.8237834954
H    1.4480590075   0.0322138178   3.3343402709
H    2.0024523746  -2.2359418084   3.4920098200
H    1.9319665927  -1.8745853799   1.7461279381
H    1.5391810887  -4.4951109743   3.3059188046
H    1.6265594216  -4.3296989438   1.5321367765
H   -0.8890291755  -5.2215242158   3.0445807651
H    0.3694086898  -6.3319010858   2.4480132901
H   -1.3763088565  -3.5290711658   0.5172442803
H   -2.4302279402  -4.4586815777   1.6115318107
H   -3.0930355650  -5.9605953169  -0.2335667351
H   -1.7899073189  -5.3095973285  -1.2627104639
H   -2.7794067295   1.7474886680  -1.5216942436
  122
G(CENSO)=       -3644.84475005  G(xTB)=        -222.79397663        !CONF220
O    2.8635140686   0.9825413359   1.2717035487
C    3.1672066307   1.9556186710   0.6083086813
O    4.3158673567   2.1144169473  -0.0668117212
C    5.1570097574   0.9576313021  -0.3473586944
C    5.7570745408   0.3214915660   0.8975389277
O    6.5591534500   1.3090834094   1.5448453857
C    6.6015741873  -0.8875106869   0.4807839597
O    7.1468661496  -1.5388863832   1.6231445613
C    5.7770059877  -1.8408557795  -0.3844805031
O    5.2846986297  -1.1463346207  -1.5254319929
C    4.3990961800  -0.0628073145  -1.2057693207
C    3.9275108975   0.4830614930  -2.5472694249
O    2.7757397699   1.2805126290  -2.3134561001
C    2.2367916961   1.8980525424  -3.4804018390
C    1.8095399388   0.9098751860  -4.5625737280
O    1.0287737150  -0.1678925391  -4.0522465160
C   -0.3472097583   0.1558507863  -3.8239507156
C   -0.9385153191  -0.8158143494  -2.8208055114
O   -0.6646606824  -0.4650526186  -1.4618001421
C    0.6411986611  -0.8220870688  -0.9878354079
C    0.6103181991  -2.1772373511  -0.2910097788
O    1.9031261960  -2.5250123241   0.2121525087
C    2.7514092850  -3.1513477486  -0.7502909011
C    4.0575795732  -3.5056084896  -0.0732977721
O    4.7613280990  -2.3573046489   0.4356096377
C    2.2547701169   3.1178509866   0.4311060075
C    1.1823414468   3.2430726644   1.3162808509
C    0.2388961346   4.2181039623   1.0810749250
F   -0.7594057733   4.3840182662   1.9687016641
C    2.3967494068   3.9883441112  -0.6513037692
C    1.4239882042   4.9415874297  -0.8534522230
F    1.5082341040   5.7482622410  -1.9245949492
C    0.2953473140   5.0655602103  -0.0346256326
N   -0.6156359262   6.1157977410  -0.3115059582
N   -1.8519268697   5.9445271860  -0.2965491569
C   -2.4407389848   4.6591659564  -0.1785537084
C   -3.5155334269   4.5088914370   0.7057750900
F   -3.8369942082   5.5590978629   1.4794270627
C   -4.1994985612   3.3255807877   0.8550798965
C   -3.8356037292   2.2376403607   0.0580869716
C   -4.5429642417   0.9518947019   0.3025336997
O   -4.1801682894  -0.0069981310  -0.5681809445
C   -4.5926105409  -1.3606462523  -0.2507450564
C   -4.8346891340  -2.0930667203  -1.5546918919
O   -5.9272279362  -1.4749654906  -2.2282218520
C   -5.1479734031  -3.5628553729  -1.2522569678
O   -5.3269283353  -4.3001392410  -2.4560506265
C   -4.0860698717  -4.1934108484  -0.3482062142
O   -3.9065585063  -3.3967524100   0.8171776499
C   -3.4725648987  -2.0596327008   0.5245467079
C   -3.1098667333  -1.4383423939   1.8651731108
O   -2.3909413351  -0.2347196473   1.5984100509
C   -1.9137994343   0.4466772358   2.7601340113
C   -0.6304768271  -0.1327853901   3.3162138122
O   -0.9266575329  -1.3306319708   4.0352323311
C    0.2214201226  -1.9530402742   4.6133335447
C    1.0250628005  -2.7986859109   3.6489062218
O    0.2345348393  -3.9053739790   3.2072964896
C    1.0510240808  -4.9318579938   2.6358541348
C    0.2064541321  -6.1058892124   2.1825112528
O   -0.3268634806  -5.9816678041   0.8623056446
C   -1.4432095002  -5.1012830914   0.7498809109
C   -2.0089305106  -5.3496265412  -0.6447679650
O   -2.9027492198  -4.3200965526  -1.0971716088
O   -5.3596759776   0.8060452024   1.1908450691
C   -2.8120727904   2.3528726682  -0.8847498923
C   -2.1408383193   3.5538788274  -0.9858551095
F   -1.1775965866   3.6821966722  -1.9187386528
H    5.9703318984   1.3885052527  -0.9444456807
H    4.9596118085  -0.0234379163   1.5668360873
H    6.9456767876   0.8890851273   2.3253084311
H    7.4552094970  -0.5423978504  -0.1157526758
H    6.4109718477  -1.9731319409   2.0803216521
H    6.3997241185  -2.6479446446  -0.7970618885
H    3.5312179777  -0.4396554402  -0.6490449023
H    3.6929351500  -0.3811992152  -3.1869118024
H    4.7237588829   1.0714820270  -3.0348554338
H    2.9627646437   2.6010033680  -3.9247199438
H    1.3807608043   2.4787025509  -3.1191320747
H    2.6850998875   0.4495055536  -5.0332963430
H    1.2683147620   1.4659999917  -5.3452781630
H   -0.9031397057   0.0893553462  -4.7743113267
H   -0.4585834985   1.1785037771  -3.4337640270
H   -0.6016096462  -1.8403868804  -3.0430363937
H   -2.0303235718  -0.7884342038  -2.9172357005
H    0.9378676892  -0.0529939466  -0.2646891392
H    1.3646975144  -0.8084985359  -1.8079208808
H    0.2334146358  -2.9598958711  -0.9693525511
H   -0.0564578797  -2.1237414749   0.5790273838
H    2.9239350847  -2.4992859927  -1.6190432615
H    2.2899102724  -4.0861133684  -1.1122841748
H    4.6927600990  -4.0602212598  -0.7775527487
H    3.8568708578  -4.1425600582   0.7956059372
H    1.0797194342   2.5822050343   2.1707256805
H    3.2166005914   3.8916592109  -1.3521952510
H   -4.9918215975   3.2387749911   1.5900604575
H   -5.5101838378  -1.3311186655   0.3482894921
H   -3.9219518644  -2.0384077319  -2.1722780996
H   -6.1062973999  -2.0028334169  -3.0189619648
H   -6.1057294014  -3.6062018562  -0.7185204476
H   -4.4492854486  -4.4162304990  -2.8508027393
H   -4.4209165696  -5.1732334012   0.0219044292
H   -2.5648466526  -2.0805384384  -0.0988200932
H   -2.4869523490  -2.1586860594   2.4104007181
H   -4.0116944291  -1.2269168651   2.4623530735
H   -2.6911624907   0.4702531878   3.5399554876
H   -1.7154083966   1.4760795788   2.4367534718
H   -0.1661582390   0.6060358682   3.9926438872
H    0.0705416393  -0.3227765999   2.4867424926
H   -0.1572619597  -2.5909828485   5.4204063650
H    0.8862419042  -1.1930504947   5.0551478724
H    1.9150947520  -3.1631400738   4.1895773804
H    1.3779321820  -2.2145918730   2.7841353303
H    1.7696783830  -5.2869512750   3.3943323196
H    1.6215897058  -4.5346106763   1.7813876525
H   -0.6015134504  -6.2910538319   2.9084196723
H    0.8491826127  -6.9923597512   2.1480622898
H   -1.1403117780  -4.0509828210   0.8564517114
H   -2.1828966691  -5.3236065389   1.5335494745
H   -2.5176277028  -6.3236144694  -0.6850877365
H   -1.1845515704  -5.3541149648  -1.3649150876
H   -2.5185908627   1.5223129430  -1.5165802158
  122
G(CENSO)=       -3644.84448329  G(xTB)=        -222.79740903        !CONF59
O    3.0101375166   0.7694812946   1.1973939206
C    3.3107006999   1.7911302908   0.6108932854
O    4.4647360520   2.0005342492  -0.0425305779
C    5.3060582209   0.8596899006  -0.3880637036
C    5.8922099093   0.1387198723   0.8175188715
O    6.6981245945   1.0740772085   1.5340973284
C    6.7306655464  -1.0490546113   0.3320534979
O    7.2465071113  -1.7847487044   1.4366432898
C    5.9256168934  -1.9327262758  -0.6216993393
O    5.4538367395  -1.1488198013  -1.7124066261
C    4.5544807681  -0.1045803087  -1.3125829609
C    4.0579548020   0.5282207379  -2.6037059332
O    2.8832340735   1.2678023001  -2.2997927076
C    2.3076051263   1.9340261839  -3.4217327191
C    1.8345417755   0.9823829313  -4.5167382329
O    1.0581759807  -0.1004392445  -4.0095588190
C   -0.2922975944   0.2571824995  -3.7004858279
C   -0.9331022379  -0.8304461430  -2.8596758068
O   -0.7137286131  -0.6885442593  -1.4523354060
C    0.6047142408  -1.0275436909  -0.9955500803
C    0.6874206111  -2.5096423534  -0.6451684082
O    1.9881325779  -2.8496218054  -0.1499826946
C    2.9091990717  -3.2341850323  -1.1710700880
C    4.2171995558  -3.6252690940  -0.5185255934
O    4.8912388022  -2.5237081777   0.1226449911
C    2.3886939207   2.9556537565   0.5175297263
C    1.3022794774   2.9852289611   1.3935882752
C    0.3416589960   3.9564423562   1.2267287777
F   -0.6749216216   4.0200230238   2.1082051792
C    2.5282006772   3.9173049089  -0.4851815167
C    1.5386598070   4.8658942847  -0.6192690844
F    1.6251545022   5.7646131096  -1.6147180274
C    0.3940457520   4.8981444246   0.1889964672
N   -0.5297227994   5.9504339226  -0.0134688925
N   -1.7669512200   5.7787608587   0.0043329801
C   -2.3751878069   4.4992380465   0.0385792012
C   -3.5004798734   4.3386640125   0.8590435153
F   -3.8260320837   5.3560298660   1.6730733185
C   -4.2444540890   3.1817081024   0.8977907797
C   -3.8682560623   2.1200905123   0.0724282133
C   -4.6750314265   0.8692575601   0.1485186660
O   -3.9893594342  -0.1788637998  -0.3322316228
C   -4.5735672700  -1.5002119383  -0.2160974598
C   -4.4412966058  -2.1595229601  -1.5738165792
O   -5.2514961698  -1.4415316611  -2.4993009638
C   -4.8724534218  -3.6211731526  -1.4803782588
O   -4.7376977095  -4.2695019233  -2.7404034082
C   -4.0822656869  -4.3413342140  -0.3873993385
O   -4.2272870304  -3.6529979880   0.8471518135
C   -3.7859622712  -2.2854556801   0.8402718713
C   -4.0463648271  -1.8248674713   2.2778054363
O   -3.7510259745  -0.4521554418   2.5088047038
C   -2.5085637626  -0.1827492408   3.1618403058
C   -1.3290276304  -0.2134269682   2.1928985669
O   -0.1501858076   0.3470706147   2.7788938245
C    0.4747722825  -0.4192037323   3.8147863147
C    1.0882434061  -1.7300969227   3.3705524315
O    0.0835703676  -2.7396901904   3.2469499936
C    0.6599675417  -4.0353461013   3.0869339075
C   -0.4212388878  -5.0331675386   2.7670063793
O   -0.8575213906  -4.8327159297   1.4232984387
C   -1.7898890846  -5.8231539083   1.0062499027
C   -2.0683886561  -5.6525353596  -0.4684757030
O   -2.7421718886  -4.4266819757  -0.8130743256
O   -5.8042914797   0.8285059498   0.5914789011
C   -2.7792187855   2.2398669380  -0.7937382694
C   -2.0695401343   3.4230726077  -0.8062659729
F   -1.0697244191   3.5661165260  -1.6969002066
H    6.1252910211   1.3246298750  -0.9503874301
H    5.0865583127  -0.2417773094   1.4569267251
H    7.0808723887   0.5984324754   2.2839411237
H    7.6003168159  -0.6706422944  -0.2196612618
H    6.4985952750  -2.2454139542   1.8458458907
H    6.5642541680  -2.6993143772  -1.0840418441
H    3.6980987060  -0.5342474706  -0.7773626870
H    3.8463451483  -0.2905503826  -3.3075114402
H    4.8288505756   1.1796688375  -3.0498149560
H    3.0231451336   2.6469140019  -3.8661083929
H    1.4701387974   2.5080085947  -3.0106453297
H    2.6876015408   0.5261008109  -5.0301753372
H    1.2705457417   1.5647157935  -5.2639181735
H   -0.8614662153   0.3776508579  -4.6376698593
H   -0.3418567382   1.2078636525  -3.1481785463
H   -0.6111507725  -1.8198945645  -3.2196081236
H   -2.0191351613  -0.7589081544  -2.9874726190
H    0.7800434918  -0.4337354209  -0.0893870181
H    1.3588955091  -0.7439372137  -1.7381267595
H    0.4329948855  -3.1351406129  -1.5152896271
H   -0.0239992919  -2.7414895424   0.1556819744
H    3.0593291492  -2.4260300529  -1.9028350777
H    2.5252384013  -4.1150427195  -1.7127690041
H    4.8743288610  -4.0808891258  -1.2717843534
H    4.0207849466  -4.3622250516   0.2687292651
H    1.1850897820   2.2365276823   2.1700387788
H    3.3586141135   3.8972336648  -1.1804625994
H   -5.0914832591   3.0966068218   1.5697653953
H   -5.6285464686  -1.4134062730   0.0692485914
H   -3.3816984467  -2.1229829423  -1.8776167282
H   -5.2193022482  -1.9272138665  -3.3355348722
H   -5.9375691264  -3.6651737041  -1.2203478123
H   -3.7871881500  -4.3815079502  -2.8970300219
H   -4.4986126830  -5.3419840715  -0.2053197724
H   -2.7139227392  -2.2336013039   0.5959204510
H   -3.4725892915  -2.4722903708   2.9568765429
H   -5.1152034683  -1.9670168028   2.4870606808
H   -2.3659680395  -0.8879249859   3.9929328248
H   -2.5984781672   0.8288715826   3.5760737997
H   -1.5606482559   0.4259852448   1.3324620591
H   -1.1360666062  -1.2312505212   1.8298544288
H   -0.2145902570  -0.6000555256   4.6525385495
H    1.2841089463   0.2231939616   4.1799460127
H    1.8261525619  -2.0332366458   4.1331426452
H    1.6205178247  -1.6003784920   2.4132424718
H    1.1680364177  -4.3380185781   4.0177310310
H    1.4042919455  -4.0253348335   2.2740877978
H   -1.2652333717  -4.9232659428   3.4680700688
H   -0.0094199126  -6.0492650759   2.8817748717
H   -2.7176654983  -5.7567197790   1.5974962796
H   -1.3676489917  -6.8325420824   1.1518729197
H   -2.6613021356  -6.5086667078  -0.8207519828
H   -1.1252291575  -5.6258781671  -1.0236945529
H   -2.4825818259   1.4335844215  -1.4553306433
  122
G(CENSO)=       -3644.84434043  G(xTB)=        -222.79396340        !CONF223
O    3.2646034362   1.0042103610   1.3451733827
C    3.4104875564   1.9665865102   0.6183068775
O    4.4649151701   2.1766626261  -0.1844603303
C    5.3378927355   1.0685220419  -0.5308878965
C    6.2179818468   0.5980444833   0.6156949790
O    6.9480317158   1.7218785719   1.1037125659
C    7.1683257227  -0.4750438674   0.0714505500
O    8.0104603292  -0.9788526709   1.1024139993
C    6.3846631547  -1.5903850991  -0.6245930260
O    5.5607722315  -1.0371213656  -1.6488175277
C    4.5788872978  -0.1111813426  -1.1552325309
C    3.7232767327   0.2757653039  -2.3532042252
O    2.5759657219   0.9564789579  -1.8564910433
C    1.7407644429   1.5157285440  -2.8727253517
C    0.7125366275   0.5348099475  -3.3877870620
O   -0.2018960121   0.2635200815  -2.3260993726
C   -1.2369487067  -0.6558842642  -2.6741523222
C   -0.7840005660  -2.0966415341  -2.8448834727
O   -0.2481329798  -2.6501415260  -1.6436330174
C    1.1574175745  -2.4540577724  -1.4781224534
C    1.5355541415  -3.2333345104  -0.2271537511
O    2.8763804667  -2.9977227065   0.1937892032
C    3.8556421478  -3.5725102079  -0.6735376586
C    5.1879481021  -3.5751326531   0.0404821484
O    5.6628002954  -2.2591866407   0.3765355888
C    2.4101567302   3.0646943295   0.5008349338
C    1.2970248355   3.0306942121   1.3425851615
C    0.3082142680   3.9769727921   1.1769594206
F   -0.7354816257   3.9773819381   2.0277094755
C    2.5359125396   4.0553110403  -0.4765563063
C    1.5286015346   4.9836632071  -0.6007078997
F    1.6225923839   5.9271172764  -1.5525272057
C    0.3674533066   4.9667729048   0.1846219240
N   -0.5303531394   6.0489258503   0.0357898423
N   -1.7719111692   5.9264243190   0.0481081932
C   -2.4391987426   4.6798051989   0.0069599004
C   -3.5778338350   4.5346026333   0.8115881007
F   -3.8472011438   5.5151822888   1.6889127933
C   -4.3862912958   3.4237415604   0.7747102262
C   -4.0717699886   2.3981294865  -0.1197303725
C   -4.9296770331   1.1819849165  -0.0760089353
O   -4.3819348135   0.1526430577  -0.7462593170
C   -4.9311815650  -1.1666426289  -0.5014469953
C   -4.9564449412  -1.9080420638  -1.8333789726
O   -5.8267982895  -1.2757903125  -2.7656296532
C   -5.3391448156  -3.3756716077  -1.5974076600
O   -5.2827570867  -4.1417120414  -2.7909369133
C   -4.4734455001  -4.0044566204  -0.4987869298
O   -4.5277512308  -3.2195855746   0.6860783831
C   -4.0381512213  -1.8823778367   0.5186381765
C   -4.0726150212  -1.2750423179   1.9221049701
O   -3.5110847574   0.0363462893   1.9400177234
C   -2.2481792384   0.1605375083   2.5960877888
C   -1.1223976456  -0.5435444443   1.8396693908
O    0.1519970659  -0.2333736101   2.4098155316
C    0.4701763648  -0.9249828988   3.6248842800
C    1.1057616736  -2.2823755633   3.4227243021
O    0.1197074110  -3.2458015115   3.0423600859
C    0.6618025603  -4.5669069777   3.0223755917
C   -0.4150002749  -5.5798110979   2.6994485925
O   -0.8073227462  -5.6141651458   1.3263683666
C   -1.7948962956  -4.6510788497   0.9588267668
C   -2.3447113863  -5.1141961296  -0.3842785617
O   -3.1730206432  -4.1256300612  -1.0163222946
O   -5.9908354673   1.1388477738   0.5125702825
C   -2.9735304530   2.5089060238  -0.9747539853
C   -2.1896450763   3.6430830999  -0.9031673203
F   -1.1727211766   3.7821295649  -1.7745667464
H    5.9800091574   1.5084603096  -1.3048055018
H    5.6009497543   0.1632098005   1.4142014911
H    7.5531566705   1.3902104522   1.7812891911
H    7.8314626232  -0.0126798894  -0.6705729897
H    7.4549355493  -1.5255040148   1.6783474900
H    7.0581097983  -2.2812743383  -1.1523072337
H    3.9437553059  -0.6076729581  -0.4107861900
H    3.4473460465  -0.6465843170  -2.8893520537
H    4.2893803019   0.9239594064  -3.0422786510
H    2.3480211183   1.8890988815  -3.7107701965
H    1.2276231987   2.3677435994  -2.4099946708
H    1.2059928228  -0.3860712301  -3.7344916000
H    0.1809222339   0.9794606934  -4.2458337147
H   -1.7500193767  -0.3316297219  -3.5971399268
H   -1.9522963739  -0.6099516135  -1.8447294438
H   -0.0655650902  -2.2081751537  -3.6704641444
H   -1.6730717795  -2.6906057978  -3.0957414748
H    1.4054729175  -1.3911571579  -1.3441978966
H    1.6921296273  -2.8294343398  -2.3655729186
H    1.3664715135  -4.3106030897  -0.3865553484
H    0.8943157971  -2.9038031487   0.5983550125
H    3.9229284822  -3.0141455909  -1.6176833261
H    3.5914617445  -4.6179610344  -0.9063851268
H    5.9316711903  -4.0949861733  -0.5804453973
H    5.0927227459  -4.1033597168   0.9951790534
H    1.1935650077   2.2644600655   2.1044798385
H    3.3838535327   4.0877529830  -1.1497657872
H   -5.2356292273   3.3400015625   1.4434561731
H   -5.9503317737  -1.0724619011  -0.1054167656
H   -3.9585584841  -1.8666237938  -2.2893186240
H   -6.7302213842  -1.3307758711  -2.4224787586
H   -6.3820531554  -3.4129957520  -1.2537138675
H   -4.3457187615  -4.2467006087  -3.0135847364
H   -4.8704808845  -4.9875029210  -0.2066753791
H   -3.0038280920  -1.8946247119   0.1409280447
H   -3.5377471816  -1.9495368314   2.6052472490
H   -5.1164732687  -1.2038503644   2.2575160513
H   -2.3261524141  -0.2133813521   3.6278320708
H   -2.0383533081   1.2359155333   2.6321898256
H   -1.0946047044  -0.1695997376   0.8079727414
H   -1.2781791279  -1.6299221431   1.8127536738
H   -0.4129162275  -1.0247080896   4.2708076408
H    1.1975877876  -0.2891618492   4.1431972685
H    1.5713352251  -2.5867504073   4.3763217540
H    1.9005788722  -2.2221367939   2.6604232201
H    1.0788127721  -4.8113119231   4.0150445462
H    1.4790934045  -4.6376136478   2.2852984815
H   -1.2926197815  -5.4138215073   3.3436254873
H   -0.0096961666  -6.5744989401   2.9200171093
H   -1.3582332850  -3.6483563921   0.8517282643
H   -2.5862185186  -4.6087724105   1.7208315607
H   -2.9068872587  -6.0522406041  -0.2703923623
H   -1.5096903162  -5.2822155740  -1.0716234659
H   -2.7242236844   1.7368009057  -1.6934513191
