# Supplementary material for: Glucose-derived receptors for photo-controlled binding of amino acid esters in water
Source: Commun Chem. 2025 Feb 19;8:50. doi: 10.1038/s42004-025-01445-x (PMC11840139; doi:10.1038/s42004-025-01445-x)
Supplement: Supplementary file 4 — Supplementary Data 2 [file 42004_2025_1445_MOESM4_ESM.zip › ESI_computational_details_addtional_files/z_di_receptor_censo_ensemble.dat]

  CONF#  E(GFNn-xTB) ΔE(GFNn-xTB)        E [Eh]   Gsolv [Eh]  GmRRHO [Eh]          Gtot      ΔGtot Boltzmannweight
              [a.u.]   [kcal/mol]     r2scan-3c   incl. in E         GFN2          [Eh] [kcal/mol]   % at 298.15 K
                                         [CPCM]              [alpb]-bhess                                         
CONF1   -223.6453738         0.00 -3645.6852557    0.0000000    0.8421375 -3644.8431181       2.66            0.34
CONF24  -223.6419992         2.12 -3645.6891883    0.0000000    0.8418278 -3644.8473605       0.00           30.48     <------
CONF28  -223.6419150         2.17 -3645.6888796    0.0000000    0.8419541 -3644.8469256       0.27           19.23
CONF44  -223.6412018         2.62 -3645.6871388    0.0000000    0.8414347 -3644.8457041       1.04            5.27
CONF54  -223.6408364         2.85 -3645.6881047    0.0000000    0.8412107 -3644.8468940       0.29           18.60
CONF59  -223.6406971         2.93 -3645.6859576    0.0000000    0.8414743 -3644.8444833       1.81            1.45
CONF74  -223.6399252         3.42 -3645.6872350    0.0000000    0.8411210 -3644.8461140       0.78            8.14
CONF169 -223.6379644         4.65 -3645.6873606    0.0000000    0.8411374 -3644.8462232       0.71            9.14
CONF220 -223.6371193         5.18 -3645.6860790    0.0000000    0.8413289 -3644.8447501       1.64            1.92
CONF223 -223.6370919         5.20 -3645.6856552    0.0000000    0.8413147 -3644.8443404       1.90            1.24
CONF232 -223.6370184         5.24 -3645.6864990    0.0000000    0.8410149 -3644.8454840       1.18            4.18
