# Supplementary material for: Glucose-derived receptors for photo-controlled binding of amino acid esters in water
Source: Commun Chem. 2025 Feb 19;8:50. doi: 10.1038/s42004-025-01445-x (PMC11840139; doi:10.1038/s42004-025-01445-x)
Supplement: Supplementary file 4 — Supplementary Data 2 [file 42004_2025_1445_MOESM4_ESM.zip › ESI_computational_details_addtional_files/z_di_h-lys-ome_complex_censo_ensemble.xyz]

  151
G(CENSO)=       -4181.78024802  G(xTB)=        -260.06630568        !CONF4
N   -3.0232320016   2.3250874402   0.2914415277
C   -2.3051821419   2.9390260152   1.4504433242
C   -2.5791626590   4.4527987286   1.5255439801
C   -1.6133866692   5.2507782741   0.6411966896
C   -0.2080404263   5.3425170808   1.2618682277
C    0.9345537052   5.3901564658   0.2580384343
N    1.0542554521   4.0813507562  -0.4644023281
C   -2.7378713903   2.2283948623   2.7210784599
O   -1.8266949519   2.4057292297   3.6724655432
C   -2.1451497749   1.8434864449   4.9763864295
O   -3.7786451080   1.6154747383   2.8511854678
H   -4.0229265180   2.1661241219   0.5033610434
H   -2.6151754873   1.4219397783   0.0282389112
H   -1.2350751664   2.7482656999   1.3112453953
H   -2.4726261612   4.7768806377   2.5667242641
H   -3.6225542871   4.6342654928   1.2405519423
H   -2.0143527787   6.2583257459   0.4882120949
H   -1.5760359917   4.7919329333  -0.3554043803
H   -0.0344476326   4.4953305068   1.9383186482
H   -0.1416306488   6.2382955067   1.8886050398
H    1.8889262432   5.5584401245   0.7649855544
H    0.7926629673   6.1730608757  -0.4933724195
H    1.9202413527   3.9929751165  -1.0278544271
H    0.2707077687   3.9282664818  -1.1001536032
H   -1.2905874961   2.0854510220   5.6062871732
H   -2.2720166602   0.7619889413   4.8908395382
H   -3.0576854527   2.3018589993   5.3643874760
H   -2.9693154879   2.9066465475  -0.5669672573
H    1.0645681920   3.2828173339   0.1990158626
O    4.7752631942  -0.9207658475  -1.2104895651
C    5.0029177056  -1.6516051671  -0.2671117129
O    5.9829888131  -1.4761152171   0.6391592219
C    6.6548587656  -0.1885985258   0.7790951769
C    7.4522732026   0.2341886154  -0.4541308179
O    8.5032824627  -0.6951843389  -0.7127856053
C    8.0863322615   1.5978899546  -0.1687841055
O    8.7867141786   2.1113256279  -1.2926664750
C    7.0226833062   2.5930777240   0.3085864402
O    6.3423114319   2.1058611266   1.4587592711
C    5.6470440772   0.8676761687   1.2410417850
C    4.9578443815   0.4617978504   2.5504733088
O    3.5409355518   0.6009043063   2.5155781195
C    3.1053236013   1.9584252076   2.5988262057
C    1.5957534266   2.0018969794   2.6912747210
O    0.9108729270   1.8904927809   1.4353610750
C    0.8032406711   0.5739002154   0.8624271077
C    1.7571526146   0.3885508860  -0.2931805693
O    1.4118623991   1.3354948581  -1.3061711191
C    2.2628328891   1.3014324705  -2.4554145297
C    3.5907260465   1.9957449502  -2.2487000547
O    3.3573035977   3.3965595833  -2.0297640049
C    4.5469412982   4.1904565967  -1.9379356829
C    5.3454377577   3.9958023179  -0.6655600023
O    6.1620683645   2.8168757119  -0.7823152572
C    4.2002820434  -2.8686516590   0.0352483888
C    3.2961791381  -3.3137057900  -0.9318716324
C    2.5070854663  -4.4088546033  -0.6521613990
F    1.6815073741  -4.8759520078  -1.6059522396
C    4.3113417392  -3.5216904209   1.2666749664
C    3.5144559228  -4.6189875129   1.4960446193
F    3.6032671302  -5.2605055560   2.6716207609
C    2.5782071010  -5.0973148476   0.5679636456
N    1.9892783627  -6.3507174155   0.8353598250
N    0.8086282911  -6.6505208929   0.5764213453
C   -0.2078724855  -5.7328444561   0.2325469437
C   -1.1769595833  -6.1793637490  -0.6807916129
F   -0.9144537321  -7.3091172036  -1.3555456641
C   -2.3569723400  -5.5158286136  -0.9117461832
C   -2.6126418053  -4.3424103669  -0.1960056550
C   -3.9487604906  -3.7135631974  -0.3805267826
O   -3.9876122209  -2.4528213477   0.0869548689
C   -5.2759178735  -1.7830913352   0.1375085798
C   -5.3825957439  -1.1621424189   1.5239972071
O   -5.3349493446  -2.1481177573   2.5493135375
C   -6.6603710840  -0.3214654656   1.6054080131
O   -6.7561621279   0.3825284474   2.8322646076
C   -6.8165873297   0.6457347749   0.4162186410
O   -6.5649483999   0.0166000009  -0.8223549014
C   -5.3183036417  -0.6937342551  -0.9347810385
C   -5.2536798322  -1.2381251262  -2.3583182135
O   -4.6619809478  -0.3061719342  -3.2643728456
C   -3.3384256405  -0.6686229461  -3.6727358634
C   -2.2855940142  -0.5757758261  -2.5789646008
O   -2.1077207904   0.7408155421  -2.0463658900
C   -1.4698589171   1.6550624326  -2.9524978353
C   -2.4025186223   2.7431872727  -3.4205088932
O   -2.6326008905   3.6455665075  -2.3269617307
C   -3.5392153920   4.7087215508  -2.6553268782
C   -4.9862754983   4.2860700133  -2.5499980050
O   -5.2021105488   3.8601719843  -1.2079198363
C   -6.5664554199   3.5696468579  -0.9230963087
C   -6.6314111766   3.0557968763   0.4924749782
O   -5.9846641600   1.7740076703   0.6408346991
O   -4.8887399688  -4.2908708082  -0.8894129422
C   -1.6804102676  -3.8432291729   0.7157150480
C   -0.5052504153  -4.5426736953   0.9131585295
F    0.3505190729  -4.1078079862   1.8557428198
H    7.3673940685  -0.3803683980   1.5918699154
H    6.7915218708   0.3271851832  -1.3237742006
H    8.1387544432  -1.4318937272  -1.2195239788
H    8.8274790971   1.4861472376   0.6330375445
H    8.1237925082   2.3368195202  -1.9619203814
H    7.4915816858   3.5328118451   0.6355729437
H    4.8839336411   1.0070091911   0.4642631192
H    5.3877796596   1.0509757638   3.3752343861
H    5.1378921839  -0.5979164591   2.7525443096
H    3.4394380202   2.5392128341   1.7232497637
H    3.5293050846   2.4270155779   3.5025717904
H    1.3045997320   2.9794760699   3.0901020887
H    1.2349487700   1.2269109430   3.3824662130
H   -0.2312583813   0.4710109233   0.5064679640
H    0.9916950444  -0.1922545412   1.6239765611
H    1.6598843265  -0.6393748599  -0.6821653093
H    2.7891430971   0.5308804328   0.0495551402
H    1.7051018515   1.8028889820  -3.2552625842
H    2.4537510978   0.2616052168  -2.7624251831
H    4.2081251713   1.8621361695  -3.1511593520
H    4.1354024901   1.5616260903  -1.4045699610
H    4.2030784780   5.2298658115  -1.9688068642
H    5.1866701629   4.0068262321  -2.8145701815
H    4.6687042041   3.9124597816   0.1970753866
H    5.9965696414   4.8706410649  -0.5167508561
H    3.2149791209  -2.8149046474  -1.8918804596
H    4.9978132623  -3.1840787477   2.0339819640
H   -3.0771067792  -5.9069431667  -1.6216872324
H   -6.0743392920  -2.5167911683  -0.0297610807
H   -4.5076482068  -0.5182899818   1.6878727605
H   -6.1414548659  -2.6817812218   2.4972627259
H   -7.5191833461  -1.0074824864   1.5724788412
H   -6.0466603910   1.0448445300   2.8272181451
H   -7.8618138040   0.9734394938   0.3549524283
H   -4.4748416538  -0.0053379898  -0.7833986859
H   -6.2790882853  -1.4360624880  -2.6956727483
H   -4.7075175131  -2.1883307679  -2.3823772571
H   -3.0914749040   0.0017541300  -4.5033225186
H   -3.3310412769  -1.7002939272  -4.0613702169
H   -1.3341422428  -0.9507760174  -2.9895899709
H   -2.5483141317  -1.2105881314  -1.7255747690
H   -1.0751834678   1.1203166813  -3.8264693163
H   -0.6207321918   2.1005700356  -2.4214793570
H   -3.3501092110   2.3155206188  -3.7760916513
H   -1.9307202612   3.2953537628  -4.2484269243
H   -3.3291920341   5.0880007775  -3.6655717696
H   -3.3408864270   5.5077951487  -1.9321560137
H   -5.2298115148   3.4721151748  -3.2516073545
H   -5.6257220792   5.1500814457  -2.7952917834
H   -6.9613935033   2.8205348916  -1.6287147096
H   -7.1805604138   4.4818710450  -1.0060896398
H   -7.6744584061   2.9908836154   0.8252344473
H   -6.0959581115   3.7397684876   1.1611979917
H   -1.8715581313  -2.9478335644   1.2966180369
  151
G(CENSO)=       -4181.78013246  G(xTB)=        -260.06448820        !CONF3
N   -3.0338918043   2.3321532500   0.2960806648
C   -2.3149588507   2.9623594023   1.4463909701
C   -2.5897641521   4.4769292992   1.5009168085
C   -1.6219886179   5.2618503903   0.6069802650
C   -0.2196577337   5.3681672558   1.2318995409
C    0.9271258278   5.4033454685   0.2320952265
N    1.0529832353   4.0839562348  -0.4690027134
C   -2.7452720318   2.2689360385   2.7274116415
O   -1.8306918079   2.4559958967   3.6734132819
C   -2.1454531671   1.9092409632   4.9848605590
O   -3.7868222099   1.6598162990   2.8683641281
H   -4.0289833708   2.1571239771   0.5184782687
H   -2.6133000541   1.4350246474   0.0315605269
H   -1.2447487807   2.7712370374   1.3088828216
H   -2.4850528287   4.8152222241   2.5377284099
H   -3.6327093144   4.6543061302   1.2115246937
H   -2.0245680303   6.2655423139   0.4340053178
H   -1.5798920204   4.7851698620  -0.3809643738
H   -0.0461793466   4.5326837731   1.9229699397
H   -0.1589622218   6.2742194911   1.8443038458
H    1.8788575543   5.5823646372   0.7404251809
H    0.7862947944   6.1741442930  -0.5319932681
H    1.9193286640   3.9880238423  -1.0311388928
H    0.2710556646   3.9181200769  -1.1033821860
H   -1.2904823349   2.1614922670   5.6101959703
H   -2.2691718290   0.8263505891   4.9126702331
H   -3.0587576368   2.3696102673   5.3686292717
H   -2.9981543261   2.9123940998  -0.5637821367
H    1.0640966182   3.2958294796   0.2070531798
O    4.7723921996  -0.9283610981  -1.1923603203
C    4.9940267656  -1.6572452274  -0.2460894591
O    5.9623965848  -1.4759071866   0.6708127782
C    6.6409537119  -0.1928978045   0.8062444677
C    7.4344902108   0.2356674393  -0.4237592870
O    8.4975404498  -0.6799689837  -0.6992860060
C    8.0778541787   1.5857640094  -0.1147553530
O    8.7858627821   2.0968011331  -1.2346895409
C    7.0126137630   2.5980290455   0.3018408101
O    6.3341400238   2.1173369979   1.4625792609
C    5.6389178489   0.8757430943   1.2594874026
C    4.9502228959   0.4847671672   2.5735125725
O    3.5341042515   0.6317000044   2.5414487851
C    3.1055249922   1.9921641534   2.6102102553
C    1.5962858353   2.0432992865   2.7046705419
O    0.9081480692   1.9183548523   1.4517041697
C    0.8000490115   0.5958570801   0.8923698357
C    1.7524179206   0.3982362775  -0.2625007575
O    1.4001498245   1.3281378467  -1.2887765226
C    2.2495515016   1.2810153592  -2.4388498621
C    3.5770642518   1.9793426628  -2.2432741897
O    3.3422626140   3.3819564878  -2.0387116985
C    4.5322399171   4.1751525642  -1.9388072762
C    5.3231254330   3.9766550662  -0.6619372216
O    6.1500796457   2.8062587513  -0.7832740258
C    4.1952818811  -2.8789305001   0.0489755793
C    3.3006239544  -3.3270326372  -0.9254321654
C    2.5163180534  -4.4277605804  -0.6538258560
F    1.6991575403  -4.8970425899  -1.6138911048
C    4.3020199788  -3.5346927637   1.2793923082
C    3.5111535246  -4.6381425773   1.5001353694
F    3.5955816531  -5.2825630303   2.6744288130
C    2.5839856921  -5.1190634272   0.5646553696
N    1.9976462290  -6.3756091350   0.8241305045
N    0.8173895722  -6.6737835894   0.5622325013
C   -0.1970040705  -5.7518856271   0.2228550609
C   -1.1634433461  -6.1871247607  -0.6986405129
F   -0.9006728644  -7.3107848914  -1.3832086748
C   -2.3405641990  -5.5179330840  -0.9284242951
C   -2.5961176949  -4.3507627560  -0.2023720319
C   -3.9278206647  -3.7143492652  -0.3894887013
O   -3.9674823973  -2.4613940412   0.1043637891
C   -5.2544654666  -1.7838940397   0.1498094160
C   -5.3373266193  -1.1450873471   1.5293610724
O   -5.3632440681  -2.1307115999   2.5569386439
C   -6.6289566579  -0.3393411114   1.6290686243
O   -6.7255040611   0.3715777323   2.8518512591
C   -6.8093145934   0.6199307036   0.4369964014
O   -6.5643933655  -0.0072087082  -0.8043485000
C   -5.3105214365  -0.7047001068  -0.9297305018
C   -5.2530809327  -1.2491810028  -2.3532431702
O   -4.6755605069  -0.3114103129  -3.2629840579
C   -3.3499222974  -0.6611238894  -3.6762588024
C   -2.2941678649  -0.5638018876  -2.5857518159
O   -2.1209544990   0.7530352017  -2.0519490336
C   -1.4842073300   1.6694050229  -2.9566885834
C   -2.4191624663   2.7547550423  -3.4265038980
O   -2.6565332558   3.6545617629  -2.3329192424
C   -3.5709500722   4.7108660591  -2.6608168058
C   -5.0144610411   4.2770156476  -2.5519445354
O   -5.2230522128   3.8477300308  -1.2097786933
C   -6.5834876007   3.5398229937  -0.9238956038
C   -6.6425584781   3.0332479661   0.4945755155
O   -5.9863214059   1.7573773123   0.6500080482
O   -4.8638910973  -4.2744060130  -0.9228030640
C   -1.6666042195  -3.8634319715   0.7185842647
C   -0.4942782733  -4.5679780944   0.9142408694
F    0.3582617419  -4.1446400196   1.8649145159
H    7.3519042460  -0.3854860354   1.6199770896
H    6.7798364777   0.3436107649  -1.2941968632
H    8.1651339557  -1.3667563053  -1.2904952860
H    8.7547635565   1.4639913580   0.7476008068
H    9.4455820392   1.4317314288  -1.4746589812
H    7.4764728763   3.5428630564   0.6223363481
H    4.8755920133   1.0061952707   0.4811879872
H    5.3858715211   1.0772457965   3.3929550042
H    5.1242149448  -0.5746727699   2.7826718732
H    3.4412901399   2.5612371317   1.7277485595
H    3.5332763546   2.4690772176   3.5077702499
H    1.3097599429   3.0271582483   3.0912107016
H    1.2337229357   1.2786113226   3.4063465843
H   -0.2347104384   0.4896210318   0.5381482757
H    0.9885152561  -0.1621498080   1.6619242965
H    1.6604615271  -0.6359593139  -0.6358951737
H    2.7841692334   0.5512548913   0.0762055876
H    1.6897716216   1.7715992540  -3.2439108318
H    2.4415180697   0.2376198904  -2.7328624094
H    4.1921044203   1.8369834933  -3.1459990497
H    4.1251171602   1.5552038671  -1.3962953535
H    4.1880148484   5.2144387232  -1.9699696141
H    5.1766116520   3.9927612349  -2.8121351947
H    4.6394709112   3.8847545015   0.1948297488
H    5.9657062123   4.8561878700  -0.5021702556
H    3.2228857697  -2.8262469441  -1.8846579922
H    4.9806739694  -3.1944904269   2.0523680504
H   -3.0584258573  -5.8995341590  -1.6458484073
H   -6.0563932165  -2.5178371594   0.0093141546
H   -4.4735243922  -0.4721272779   1.6584797887
H   -4.4746216174  -2.5008659048   2.6382838038
H   -7.4697984133  -1.0453216969   1.6114454387
H   -6.0290815546   1.0472060816   2.8350517643
H   -7.8584558832   0.9366807089   0.3874795217
H   -4.4734724769  -0.0062585110  -0.7892919585
H   -6.2789802793  -1.4561350643  -2.6833589795
H   -4.6990771828  -2.1943638991  -2.3820819478
H   -3.1110318304   0.0141860376  -4.5051140213
H   -3.3353555361  -1.6912730449  -4.0685876394
H   -1.3422292860  -0.9332386077  -2.9999638063
H   -2.5499602386  -1.2011269204  -1.7322169949
H   -1.0860981205   1.1360658398  -3.8298945302
H   -0.6373841494   2.1175165876  -2.4239360543
H   -3.3636926197   2.3236299282  -3.7861580836
H   -1.9465600507   3.3093996242  -4.2523029349
H   -3.3660625563   5.0905272261  -3.6719523754
H   -3.3769196452   5.5123172557  -1.9391025451
H   -5.2532436666   3.4620037446  -3.2538904398
H   -5.6618122821   5.1359753218  -2.7940217754
H   -6.9673696054   2.7812827842  -1.6255340549
H   -7.2100110230   4.4429618720  -1.0124436777
H   -7.6845385440   2.9626382249   0.8295860849
H   -6.1108792620   3.7252924683   1.1580869962
H   -1.8563287380  -2.9726169743   1.3070038107
  151
G(CENSO)=       -4181.77882611  G(xTB)=        -260.06780442        !CONF1
N   -3.0225206739   2.3241782046   0.2910148809
C   -2.3061994721   2.9414574789   1.4498624604
C   -2.5788773535   4.4555476114   1.5197068333
C   -1.6131040224   5.2484703697   0.6306298660
C   -0.2081874333   5.3465772386   1.2511934503
C    0.9348380931   5.3864014797   0.2472807700
N    1.0541649975   4.0720806433  -0.4643730697
C   -2.7407347277   2.2337293159   2.7217314814
O   -1.8368005202   2.4233422290   3.6773695678
C   -2.1556420202   1.8596362194   4.9805999242
O   -3.7749955620   1.6089610723   2.8472701010
H   -4.0194084908   2.1526920367   0.5076858960
H   -2.6054319312   1.4269520081   0.0215281270
H   -1.2357951524   2.7500932443   1.3135119664
H   -2.4704274539   4.7833996234   2.5594370756
H   -3.6223583858   4.6371777319   1.2352674730
H   -2.0151777724   6.2543603632   0.4697671469
H   -1.5745374898   4.7826303122  -0.3626014217
H   -0.0344866399   4.5052210469   1.9349518805
H   -0.1426916679   6.2476665102   1.8703549285
H    1.8891200154   5.5588452255   0.7531046470
H    0.7930427910   6.1634563371  -0.5102534840
H    1.9180917618   3.9786584434  -1.0307409694
H    0.2687771148   3.9127707434  -1.0963008202
H   -1.3093546125   2.1165690875   5.6157383370
H   -2.2650597835   0.7760414342   4.8969593806
H   -3.0779512429   2.3047176210   5.3608814435
H   -2.9805089014   2.9109272986  -0.5639138041
H    1.0664211748   3.2790847966   0.2057958121
O    4.7838440989  -0.9225667475  -1.2193648988
C    5.0019379369  -1.6495712370  -0.2708496654
O    5.9712457783  -1.4701826837   0.6455683714
C    6.6510354119  -0.1880424226   0.7825258092
C    7.4422116463   0.2443014284  -0.4476128482
O    8.5054186576  -0.6699125067  -0.7273680444
C    8.0855267029   1.5936416344  -0.1355585450
O    8.7920875023   2.1082302350  -1.2547820382
C    7.0199498320   2.6039383907   0.2849097307
O    6.3440852053   2.1204245670   1.4460307003
C    5.6496159970   0.8786366329   1.2415299778
C    4.9652080327   0.4830717813   2.5566942850
O    3.5479964531   0.6184659810   2.5257030947
C    3.1086932002   1.9751741417   2.6016646284
C    1.5992163883   2.0145364504   2.6986813349
O    0.9102081139   1.8946592841   1.4457097092
C    0.8067326352   0.5752159176   0.8784105565
C    1.7605709029   0.3870900259  -0.2768089731
O    1.4060082618   1.3207131418  -1.2988129407
C    2.2546250577   1.2797095890  -2.4497127468
C    3.5803183058   1.9811160135  -2.2528847819
O    3.3414682812   3.3820420278  -2.0419980800
C    4.5287695523   4.1795033019  -1.9450492509
C    5.3255380999   3.9813621905  -0.6718081524
O    6.1549975291   2.8132515036  -0.7981462899
C    4.1982925986  -2.8671485528   0.0273374302
C    3.3032970183  -3.3158235574  -0.9464528987
C    2.5148410563  -4.4127049914  -0.6714689685
F    1.6967913205  -4.8827099490  -1.6306079344
C    4.3009841432  -3.5184126068   1.2605039437
C    3.5062631323  -4.6183122337   1.4845144684
F    3.5873870645  -5.2587046567   2.6612627129
C    2.5787214501  -5.1000009135   0.5495729031
N    1.9901387767  -6.3545054529   0.8123479461
N    0.8103245292  -6.6532751801   0.5488892049
C   -0.2038708575  -5.7333859701   0.2049497818
C   -1.1706871960  -6.1749958048  -0.7133220084
F   -0.9070477015  -7.3021476899  -1.3919665023
C   -2.3494386242  -5.5094803668  -0.9448350085
C   -2.6063734657  -4.3390808927  -0.2244013500
C   -3.9422409639  -3.7095048987  -0.4078583958
O   -3.9814192324  -2.4504013417   0.0640459920
C   -5.2706119893  -1.7821823037   0.1181055694
C   -5.3762767858  -1.1654199668   1.5067820662
O   -5.3216830585  -2.1534181096   2.5292533707
C   -6.6577968328  -0.3310358424   1.5915258376
O   -6.7600616558   0.3645242205   2.8223963878
C   -6.8126546999   0.6428285992   0.4081649050
O   -6.5627779879   0.0198651773  -0.8338734774
C   -5.3159993198  -0.6900422615  -0.9510172093
C   -5.2546505586  -1.2301080513  -2.3763549363
O   -4.6690336094  -0.2931231655  -3.2813735694
C   -3.3443403232  -0.6484772857  -3.6931949210
C   -2.2906154626  -0.5580403339  -2.6004430151
O   -2.1137389174   0.7571265053  -2.0632288988
C   -1.4743383724   1.6739730381  -2.9657896473
C   -2.4049903899   2.7658596963  -3.4288439124
O   -2.6349885458   3.6629318000  -2.3313866337
C   -3.5440347210   4.7255202399  -2.6541509827
C   -4.9900946841   4.3002764464  -2.5440485378
O   -5.1986874704   3.8656071164  -1.2036108516
C   -6.5612358028   3.5713025448  -0.9142283580
C   -6.6198210820   3.0520131803   0.4996318679
O   -5.9771391268   1.7671521439   0.6394475529
O   -4.8814885801  -4.2846076716  -0.9207279359
C   -1.6763990223  -3.8447201013   0.6921488392
C   -0.5022879547  -4.5459267893   0.8897736450
F    0.3505855058  -4.1159372595   1.8372379805
H    7.3637695115  -0.3830261352   1.5941283673
H    6.7863259918   0.3544861450  -1.3168012147
H    8.1710557839  -1.3579537811  -1.3162438170
H    8.7633557693   1.4699067067   0.7258087722
H    9.4509292716   1.4435959536  -1.4983053682
H    7.4834044986   3.5486818947   0.6062787293
H    4.8836485999   1.0104621687   0.4660024574
H    5.3967146361   1.0797948142   3.3752207171
H    5.1482242224  -0.5746655691   2.7667704796
H    3.4384119969   2.5513164672   1.7214482207
H    3.5341628837   2.4508250672   3.5009497516
H    1.3062728266   2.9932171851   3.0934806624
H    1.2431785952   1.2418309030   3.3948869467
H   -0.2275482393   0.4679218508   0.5231025317
H    0.9973837426  -0.1867464754   1.6435807091
H    1.6723896762  -0.6455390317  -0.6553328484
H    2.7915422702   0.5420022254   0.0635640641
H    1.6930323809   1.7714898177  -3.2527741483
H    2.4491759688   0.2378439718  -2.7473639110
H    4.1943261141   1.8444108836  -3.1571808907
H    4.1309625045   1.5549334235  -1.4086599479
H    4.1805920173   5.2175735982  -1.9726227228
H    5.1703086984   4.0013347571  -2.8213267288
H    4.6459925596   3.8865753625   0.1878529851
H    5.9665185357   4.8623995547  -0.5137873489
H    3.2283123184  -2.8187190136  -1.9078126224
H    4.9798582970  -3.1773342274   2.0329094475
H   -3.0680200313  -5.8968081122  -1.6584746594
H   -6.0681311092  -2.5167388676  -0.0496490038
H   -4.5043785800  -0.5174001504   1.6703415352
H   -6.1287022654  -2.6867276575   2.4825692684
H   -7.5138254506  -1.0200167738   1.5516628242
H   -6.0501798154   1.0261988854   2.8266868223
H   -7.8569762406   0.9739143307   0.3490840813
H   -4.4727037551  -0.0014405578  -0.8000370622
H   -6.2805035044  -1.4302357962  -2.7109983430
H   -4.7055795071  -2.1784581925  -2.4053112837
H   -3.1009725306   0.0279661114  -4.5198437344
H   -3.3340114988  -1.6776845120  -4.0881747100
H   -1.3391673791  -0.9300847478  -3.0134931121
H   -2.5511950026  -1.1962983154  -1.7490867028
H   -1.0812758627   1.1422578183  -3.8422498541
H   -0.6238946305   2.1155468861  -2.4334178643
H   -3.3526275334   2.3407722373  -3.7875871615
H   -1.9318016806   3.3211675236  -4.2538848139
H   -3.3389581630   5.1070749220  -3.6645469660
H   -3.3440463491   5.5236746059  -1.9304656665
H   -5.2361534477   3.4905398374  -3.2495752112
H   -5.6320386332   5.1648969318  -2.7803456032
H   -6.9575081447   2.8238925891  -1.6209553557
H   -7.1774613799   4.4825285747  -0.9915541380
H   -7.6609232218   2.9896945963   0.8388863664
H   -6.0775608615   3.7311183472   1.1677592447
H   -1.8684448488  -2.9520509966   1.2769267729
  151
G(CENSO)=       -4181.77812995  G(xTB)=        -260.06729961        !CONF2
N   -2.9777472408   2.2635142231   0.2874201341
C   -2.2394369681   2.8160611982   1.4640932226
C   -2.5213130172   4.3196781622   1.6333907752
C   -1.5670468576   5.1727276151   0.7876762548
C   -0.1563349460   5.2308217876   1.4005790093
C    0.9782818808   5.3319456343   0.3914729859
N    1.0821993382   4.0655315457  -0.4061661396
C   -2.6080905772   1.9934881440   2.6863041898
O   -1.7853541102   2.2790802336   3.6918130581
C   -2.0360415990   1.5762947562   4.9408085120
O   -3.5188807461   1.1923990879   2.7283736919
H   -3.9558009302   2.0359867148   0.5260990687
H   -2.5372915011   1.4114942573  -0.0772535710
H   -1.1705832481   2.6486631072   1.2858144531
H   -2.4083138127   4.5836432805   2.6899807910
H   -3.5670340951   4.5124867842   1.3661008467
H   -1.9713294073   6.1863548822   0.6961238336
H   -1.5357645672   4.7708278461  -0.2332238276
H    0.0208204841   4.3459044203   2.0252838220
H   -0.0836419186   6.0891295695   2.0769715956
H    1.9381744717   5.4651518615   0.8983658430
H    0.8341204106   6.1574482899  -0.3123523171
H    1.9392164386   4.0022403993  -0.9858449426
H    0.2879158655   3.9547299541  -1.0377987492
H   -1.2686538023   1.9325807499   5.6262846063
H   -1.9472908174   0.4989667697   4.7834866467
H   -3.0336816566   1.8236706902   5.3107195669
H   -2.9908333930   2.9197696729  -0.5158275560
H    1.0961619438   3.2327888717   0.2127955833
O    4.7689415053  -0.9484952048  -1.2869188413
C    4.9962850557  -1.6365966326  -0.3121540979
O    5.9980783604  -1.4444414555   0.5655949680
C    6.7028906997  -0.1717125003   0.6472574449
C    7.4436386066   0.2364548583  -0.6216744809
O    8.4742096176  -0.6997598382  -0.9462615187
C    8.1289892450   1.5729816794  -0.3446068824
O    8.7931304398   2.0703730838  -1.4972079546
C    7.1065755418   2.6077818266   0.1216135602
O    6.4679753737   2.1416878245   1.3105802550
C    5.7389477644   0.9154111467   1.1362597309
C    5.0917666495   0.5401887544   2.4771941518
O    3.6685313979   0.6020356672   2.4561729876
C    3.1660458186   1.9359274838   2.5484482745
C    1.6581357605   1.9064023314   2.6761914791
O    0.9468972863   1.8086585407   1.4336813006
C    0.8634532118   0.5053081662   0.8276706328
C    1.8109763981   0.3693838536  -0.3392699839
O    1.4322360168   1.3248561127  -1.3319548262
C    2.2644804918   1.3177277403  -2.4957354480
C    3.5905492748   2.0188224382  -2.3015479892
O    3.3492424889   3.4106144545  -2.0396595726
C    4.5306107088   4.2194447177  -1.9791288400
C    5.3830653152   4.0060223547  -0.7457327514
O    6.2009892730   2.8365122360  -0.9234382691
C    4.1727507597  -2.8187238166   0.0668804176
C    3.2609236230  -3.3134196273  -0.8678691434
C    2.4624991525  -4.3822201875  -0.5186405808
F    1.6328246649  -4.9011688834  -1.4415577498
C    4.2785903227  -3.3935957746   1.3372517912
C    3.4721331510  -4.4661683352   1.6368449757
F    3.5598145692  -5.0339057718   2.8497876470
C    2.5311541805  -4.9957556918   0.7414315951
N    1.9466610432  -6.2321487550   1.0851817253
N    0.7713954860  -6.5596424617   0.8375388226
C   -0.2529388898  -5.6786878497   0.4293671634
C   -1.2033576346  -6.1897093728  -0.4686179065
F   -0.9175443627  -7.3521005113  -1.0752046913
C   -2.3874610665  -5.5555122928  -0.7524297319
C   -2.6726466251  -4.3508717707  -0.1022555208
C   -4.0073839941  -3.7483058719  -0.3676098288
O   -4.1258544462  -2.5104342651   0.1472817952
C   -5.4094652275  -1.8444686522   0.0116126348
C   -5.7649007583  -1.2598738159   1.3694480670
O   -5.9242533621  -2.2628366748   2.3709814839
C   -7.0400191396  -0.4326681039   1.2164727451
O   -7.4035024674   0.2097706602   2.4292363556
C   -6.8836265534   0.6425048494   0.1388139156
O   -6.4673233016   0.0578975515  -1.0787214743
C   -5.2646830991  -0.7302554044  -1.0298410775
C   -5.0541828880  -1.2774314505  -2.4336465945
O   -4.5065186162  -0.2936952380  -3.3102698633
C   -3.1696153115  -0.5821350377  -3.7315876149
C   -2.1241025341  -0.4459674201  -2.6360292228
O   -2.0291399421   0.8743969317  -2.0914560410
C   -1.4466350092   1.8359385275  -2.9856684668
C   -2.4221293393   2.9200925805  -3.3700603583
O   -2.6285285282   3.7693554860  -2.2306274093
C   -3.5384325892   4.8504488242  -2.4805489072
C   -4.9855991499   4.4353873546  -2.3461405414
O   -5.1628906480   3.9323423585  -1.0245377956
C   -6.5255732372   3.6641468743  -0.7071588442
C   -6.5593523856   2.9740637022   0.6338696995
O   -5.9906682282   1.6501080722   0.5831384825
O   -4.8822794017  -4.3247952244  -0.9829436516
C   -1.7609738850  -3.7900512268   0.7949086253
C   -0.5759304553  -4.4576039478   1.0398738697
F    0.2678668324  -3.9567083028   1.9604360706
H    7.4481639736  -0.3645757251   1.4295906957
H    6.7506302567   0.3571080367  -1.4603129371
H    8.0954089102  -1.3920144972  -1.5023345379
H    8.8440983424   1.4363330242   0.4841266447
H    9.4232313293   1.3901005615  -1.7716490340
H    7.6051240795   3.5416164443   0.4220493782
H    4.9481277412   1.0608164432   0.3878162807
H    5.4981423634   1.1948167131   3.2631667803
H    5.3337390957  -0.4952375443   2.7334855343
H    3.4508473002   2.5338942742   1.6664679008
H    3.5868001320   2.4241495662   3.4429283753
H    1.3336179512   2.8545011349   3.1178703322
H    1.3504003824   1.0922136135   3.3476932071
H   -0.1719395400   0.3895833013   0.4778254223
H    1.0758165623  -0.2756877696   1.5680419544
H    1.7385692404  -0.6532936102  -0.7465065143
H    2.8418004069   0.5330440875  -0.0015764830
H    1.6898738701   1.8279544053  -3.2775177552
H    2.4579284351   0.2846292165  -2.8233660896
H    4.1853410726   1.9150860562  -3.2228665898
H    4.1614619023   1.5674618469  -1.4840123540
H    4.1715150596   5.2542128306  -1.9715884183
H    5.1355041865   4.0647551296  -2.8854451375
H    4.7436427210   3.9014788089   0.1428006496
H    6.0333230376   4.8836909492  -0.6070754227
H    3.1830917663  -2.8771636069  -1.8581668961
H    4.9712494876  -3.0162307993   2.0798481999
H   -3.0901565952  -5.9926060144  -1.4528006930
H   -6.1662494548  -2.5724329231  -0.3060563359
H   -4.9479218604  -0.6164190631   1.7195198842
H   -6.6293549439  -2.8660949409   2.0923762886
H   -7.8488185430  -1.1050798550   0.8785785975
H   -7.4977864591  -0.4805029689   3.0999083245
H   -7.8625036850   1.0862778254  -0.0831708575
H   -4.4082163147  -0.0993052745  -0.7539974003
H   -6.0286066445  -1.5937948769  -2.8301663785
H   -4.4054442450  -2.1601093417  -2.3980181462
H   -2.9618098025   0.1154350354  -4.5504647554
H   -3.1088207273  -1.6043982243  -4.1391804335
H   -1.1505552250  -0.7591363691  -3.0462967021
H   -2.3526470430  -1.1040620843  -1.7893733689
H   -1.0813205770   1.3451148526  -3.8967418754
H   -0.5830994557   2.2797222708  -2.4759735153
H   -3.3721136172   2.4828533616  -3.7088263594
H   -1.9939345538   3.5165615856  -4.1907761366
H   -3.3606151145   5.2745329535  -3.4790244790
H   -3.3090178598   5.6144191868  -1.7291849924
H   -5.2639697852   3.6671287651  -3.0852558542
H   -5.6218791472   5.3191912004  -2.5176230871
H   -6.9860990367   3.0298219165  -1.4826423108
H   -7.0989125103   4.6042421160  -0.6487344576
H   -7.5882724180   2.9307263156   1.0115237142
H   -5.9529476671   3.5319610153   1.3563979692
H   -1.9702172890  -2.8655347567   1.3213254146
