# Supplementary material for: Glucose-derived receptors for photo-controlled binding of amino acid esters in water
Source: Commun Chem. 2025 Feb 19;8:50. doi: 10.1038/s42004-025-01445-x (PMC11840139; doi:10.1038/s42004-025-01445-x)
Supplement: Supplementary file 4 — Supplementary Data 2 [file 42004_2025_1445_MOESM4_ESM.zip › ESI_computational_details_addtional_files/z_di_h-lys-ome_complex_censo_ensemble.dat]

CONF#  E(GFNn-xTB) ΔE(GFNn-xTB)        E [Eh]   Gsolv [Eh]  GmRRHO [Eh]          Gtot      ΔGtot Boltzmannweight
            [a.u.]   [kcal/mol]     r2scan-3c   incl. in E         GFN2          [Eh] [kcal/mol]   % at 298.15 K
                                       [CPCM]              [alpb]-bhess                                         
CONF1 -261.8730662         0.00 -4182.8660488    0.0000000    1.0872227 -4181.7788261       0.89           10.02
CONF2 -261.8729982         0.04 -4182.8643879    0.0000000    1.0862580 -4181.7781299       1.33            4.80
CONF3 -261.8723269         0.46 -4182.8663653    0.0000000    1.0862328 -4181.7801325       0.07           39.99
CONF4 -261.8715812         0.93 -4182.8669336    0.0000000    1.0866856 -4181.7802480       0.00           45.19     <------
