# Supplementary material for: Glucose-derived receptors for photo-controlled binding of amino acid esters in water
Source: Commun Chem. 2025 Feb 19;8:50. doi: 10.1038/s42004-025-01445-x (PMC11840139; doi:10.1038/s42004-025-01445-x)
Supplement: Supplementary file 4 — Supplementary Data 2 [file 42004_2025_1445_MOESM4_ESM.zip › ESI_computational_details_addtional_files/e_di_receptor_censo_ensemble.dat]

   CONF#  E(GFNn-xTB) ΔE(GFNn-xTB)        E [Eh]   Gsolv [Eh]  GmRRHO [Eh]          Gtot      ΔGtot Boltzmannweight
               [a.u.]   [kcal/mol]     r2scan-3c   incl. in E         GFN2          [Eh] [kcal/mol]   % at 298.15 K
                                          [CPCM]              [alpb]-bhess                                         
CONF361  -223.6229592         2.81 -3645.6923968    0.0000000    0.8377338 -3644.8546629       0.00           42.08     <------
CONF704  -223.6214335         3.76 -3645.6907713    0.0000000    0.8370696 -3644.8537017       0.60           15.20
CONF1281 -223.6197122         4.84 -3645.6904143    0.0000000    0.8370270 -3644.8533872       0.80           10.90
CONF1462 -223.6193056         5.10 -3645.6904239    0.0000000    0.8373453 -3644.8530786       0.99            7.86
CONF2218 -223.6178899         5.99 -3645.6917886    0.0000000    0.8376572 -3644.8541314       0.33           23.97
