# Supplementary material for: Glucose-derived receptors for photo-controlled binding of amino acid esters in water
Source: Commun Chem. 2025 Feb 19;8:50. doi: 10.1038/s42004-025-01445-x (PMC11840139; doi:10.1038/s42004-025-01445-x)
Supplement: Supplementary file 4 — Supplementary Data 2 [file 42004_2025_1445_MOESM4_ESM.zip › ESI_computational_details_addtional_files/e_di_receptor_censo_ensemble.xyz]

  122
G(CENSO)=       -3644.85466293  G(xTB)=        -222.78342357        !CONF361
O    6.7116513991  -3.1896206318  -1.7720735345
C    6.0776059366  -2.1843161608  -1.5205519753
O    6.6131292037  -0.9986695513  -1.1881419328
C    8.0587099920  -0.8708515488  -1.1828044832
C    8.3846648742   0.4456378277  -1.8605147344
O    7.9914877524   0.3450468131  -3.2268722814
C    9.8866733415   0.7199104032  -1.7425228430
O    10.2220753401   1.9712514757  -2.3326962030
C    10.3254804492   0.6353613479  -0.2814421402
O    9.9771599770  -0.6359339077   0.2581886857
C    8.5637239684  -0.8973317263   0.2635046638
C    8.3839494280  -2.2610946208   0.9358003018
O    7.0773932401  -2.4011786588   1.4908544384
C    7.0415840980  -2.0265158818   2.8764643386
C    5.6134963089  -2.0069111425   3.3918144011
O    4.9641770527  -0.7430571885   3.2577535353
C    4.5366648522  -0.4416682892   1.9273429664
C    4.0859311629   1.0020348387   1.8648114916
O    5.1769096628   1.9264746149   1.8438872234
C    5.6238677888   2.3359928205   3.1408074003
C    6.9033124423   3.1156826745   2.9861284227
O    7.9333769285   2.2246032328   2.5628333019
C    9.1860815249   2.8773361904   2.3843962484
C    10.1372324302   1.9069182118   1.7361693946
O    9.6953274553   1.6980281277   0.3837650409
C    4.5901958923  -2.1239007905  -1.5596337260
C    3.9015252887  -3.3162808767  -1.7947331875
C    2.5280802756  -3.2777089721  -1.8643031462
F    1.8549689752  -4.4141461669  -2.1028618029
C    3.8998269141  -0.9215987340  -1.3926607300
C    2.5206079039  -0.9339980874  -1.4245171532
F    1.8729214632   0.2337400824  -1.2948014563
C    1.7808989691  -2.1057305099  -1.6629414049
N    0.3966258446  -2.1747746425  -1.8664687304
N   -0.2912224050  -1.4234397881  -1.1290208054
C   -1.6557699079  -1.3727803451  -1.4437418708
C   -2.5606489227  -1.1736531760  -0.3882538362
F   -2.0709799652  -1.1677650352   0.8617751267
C   -3.9163528973  -1.0179473373  -0.5739213468
C   -2.2030006628  -1.3578702173  -2.7399495055
F   -1.3867092638  -1.4741763468  -3.7979586600
C   -3.5454486434  -1.1474048574  -2.9715280676
C   -4.4046992894  -0.9967415278  -1.8824296760
C   -5.8440782031  -0.7408755370  -2.1631850212
O   -6.6165997333  -1.0469344850  -1.1077768768
C   -7.9946913479  -0.5961002831  -1.1284279663
C   -8.8436970979  -1.6944075846  -0.5210061876
O   -8.8090312837  -2.8181555193  -1.3964803873
C   -10.2781833524  -1.1870631293  -0.3437694029
O   -11.0976953843  -2.1845587587   0.2552965117
C   -10.2976394923   0.1242557463   0.4434630367
O   -9.4639338709   1.0827570462  -0.1996129676
C   -8.0884551059   0.6851542306  -0.2942937916
C   -7.3743178735   1.8822533511  -0.9037820701
O   -5.9735159731   1.6806143915  -0.7699569847
C   -5.1840012050   2.6772475054  -1.4222936271
C   -5.4736502228   4.0887165881  -0.9495468036
O   -5.3392258756   4.1292326966   0.4663235198
C   -6.0298439801   5.2197951738   1.0691118767
C   -6.0077205096   5.0543532447   2.5723777825
O   -6.7820995381   3.9496237078   3.0430909633
C   -6.0766785708   2.7020405920   3.0848613644
C   -6.8065698422   1.7267498383   3.9896947179
O   -7.8566667508   0.9837059084   3.3686005959
C   -8.9766298729   1.7665272308   2.9588521782
C   -10.1500973811   0.8352212927   2.7417226823
O   -9.8945033531  -0.1791619025   1.7517200260
O   -6.2496753234  -0.3242732128  -3.2298007742
H    8.4969046252  -1.7038915315  -1.7456749149
H    7.8294708007   1.2555472782  -1.3583602650
H    8.2624821061   1.1662384392  -3.6601748743
H    10.4324004315  -0.0452367099  -2.3083082601
H    9.8678011926   2.6635458315  -1.7545714203
H    11.4200448474   0.6921600436  -0.1829391577
H    8.0371402277  -0.1290305665   0.8517455283
H    9.1519811505  -2.3647642402   1.7156000049
H    8.5231486273  -3.0673198422   0.2068127663
H    7.4903713409  -1.0306552634   3.0245571406
H    7.6297090503  -2.7557920082   3.4565270012
H    5.6355836670  -2.2072288899   4.4683849473
H    5.0272525673  -2.8036148132   2.9049788393
H    3.6980315208  -1.1026626141   1.6430660574
H    5.3542456886  -0.5989390616   1.2094724879
H    3.4014364448   1.2268019345   2.6977251958
H    3.5376686261   1.1514291624   0.9268400574
H    5.7960751207   1.4636561075   3.7843183732
H    4.8659919764   2.9794773094   3.6174391043
H    7.1619662927   3.5733697658   3.9556542445
H    6.7741686965   3.9248545404   2.2481526176
H    9.6002091699   3.2003792215   3.3539523156
H    9.0683671385   3.7693526767   1.7472949588
H    10.1345668373   0.9539791825   2.2826956748
H    11.1569496964   2.3185204738   1.7357879240
H    4.4323618867  -4.2521802489  -1.9281118428
H    4.4196021114   0.0169382200  -1.2397591495
H   -4.5702358446  -0.8876837692   0.2801248047
H   -3.9208275026  -1.1048279162  -3.9883720034
H   -8.3038775085  -0.4057775797  -2.1628504621
H   -8.4313368181  -1.9616567437   0.4665972009
H   -9.4153818723  -3.4779384078  -1.0319309484
H   -10.7053897743  -0.9895905824  -1.3349168485
H   -10.8309118880  -2.2504712417   1.1846259793
H   -11.2992687868   0.5786852783   0.4355939758
H   -7.6757564664   0.4932826658   0.7088482502
H   -7.7024528936   2.7765851206  -0.3520978231
H   -7.6560626869   2.0019856014  -1.9636774569
H   -5.3344182096   2.6353481706  -2.5139939260
H   -4.1454881241   2.4071653244  -1.2014685060
H   -6.4881178920   4.3995776699  -1.2439620472
H   -4.7654306425   4.7776674916  -1.4395756142
H   -7.0734085991   5.2460263173   0.7136759562
H   -5.5541332188   6.1814680239   0.8073789123
H   -6.4496195231   5.9546120179   3.0168138800
H   -4.9692380949   4.9689313181   2.9294204001
H   -5.0683714254   2.8693267445   3.4970286680
H   -5.9664992399   2.2748248640   2.0772130475
H   -7.1919678371   2.2640524216   4.8720202869
H   -6.0902128765   0.9705560341   4.3286151802
H   -8.7458212074   2.3349592919   2.0464957830
H   -9.2549610207   2.4862942713   3.7464246053
H   -11.0359957816   1.4225611194   2.4612344180
H   -10.3635697998   0.2943977110   3.6701740171
  122
G(CENSO)=       -3644.85413143  G(xTB)=        -222.77853798        !CONF2218
O    6.6696279748  -1.9279578751   2.9412894066
C    6.0654105497  -1.6292755511   1.9314532070
O    6.5719438394  -1.6490536817   0.6893348755
C    7.9533676599  -2.0578547049   0.5102235427
C    7.9929506225  -2.9027290189  -0.7490422694
O    7.2765111032  -4.1071159891  -0.4862998611
C    9.4445976047  -3.1975436908  -1.1155323942
O    9.4249562222  -3.9351218966  -2.3339097697
C    10.2363616193  -1.8913991219  -1.2185385177
O    10.1641334971  -1.2122151934   0.0376985359
C    8.8306364424  -0.8073424293   0.3845878900
C    8.9474397951  -0.0150918353   1.6894780226
O    7.8436244301   0.8728978482   1.8616468792
C    8.1234012281   2.1829885341   1.3446233832
C    6.8831724746   3.0580369627   1.3988895878
O    6.0894814341   3.0174293161   0.2131260069
C    5.3079464482   1.8288462828   0.0755744529
C    4.7200198378   1.7750512392  -1.3182078449
O    5.6810908423   1.4026702351  -2.3102688708
C    6.3786320843   2.5079203381  -2.8945002289
C    7.5216357766   1.9761984229  -3.7191106822
O    8.4914228160   1.4032554063  -2.8441461962
C    9.6121660032   0.8684242876  -3.5424746068
C    10.4341273095   0.0554815301  -2.5772573229
O    9.6957562727  -1.1373836344  -2.2648802365
C    4.6422851085  -1.1884560213   1.9272357072
C    4.0985232417  -0.7392161717   3.1297719004
C    2.7877857184  -0.3175832233   3.1376407509
F    2.2712203793   0.1296339282   4.2909317696
C    3.8728513948  -1.2234201150   0.7624885866
C    2.5570731560  -0.8150649396   0.8146494154
F    1.8544007681  -0.8554472878  -0.3239929159
C    1.9534568935  -0.3392733786   2.0004775501
N    0.6595275502   0.1471256595   2.1969278529
N   -0.1367348969   0.0054420220   1.2277674229
C   -1.4346163268   0.4729919406   1.4451884753
C   -2.2085977891   0.7057650085   0.2916037965
F   -1.6229342967   0.5308157124  -0.9031360534
C   -3.5199738225   1.1248913812   0.3236527927
C   -2.1036646472   0.6575587759   2.6742821448
F   -1.4660333324   0.3987721999   3.8240390580
C   -3.4226142328   1.0499567061   2.7473103002
C   -4.1272849541   1.3004425755   1.5685029479
C   -5.5502117077   1.7234419296   1.6883344194
O   -6.0577777640   2.0869315372   0.4985694618
C   -7.4872942236   2.3046677933   0.4134346858
C   -7.7135663235   3.4240638970  -0.5826422504
O   -7.1686329386   4.6236927205  -0.0405915748
C   -9.2161607898   3.5770245226  -0.8387064000
O   -9.4652292087   4.5997976287  -1.7963420864
C   -9.8396247185   2.2412835911  -1.2486691745
O   -9.5512100725   1.2529169623  -0.2655794281
C   -8.1485169405   1.0131488202  -0.0788502782
C   -8.0704216365  -0.1482454427   0.9005188207
O   -6.7416694941  -0.6559953263   0.8819345520
C   -6.4932900161  -1.6467492002   1.8818874831
C   -7.4432800935  -2.8270435125   1.8179464888
O   -7.4080308641  -3.3679380142   0.5021651420
C   -8.5802898237  -4.1029197721   0.1618489790
C   -8.5368054764  -4.4620639726  -1.3069429643
O   -8.6702333197  -3.3415534522  -2.1827409518
C   -7.4410761309  -2.6632491028  -2.4730091207
C   -7.6046696338  -1.8043328019  -3.7130441723
O   -8.1370543615  -0.4979247601  -3.4859839105
C   -9.4903437103  -0.4826639510  -3.0337475166
C   -10.0491074175   0.9076085945  -3.2448489498
O   -9.3361876108   1.9283820580  -2.5204012178
O   -6.1537200228   1.7529147552   2.7421680369
H    8.2686957501  -2.6557707286   1.3739450104
H    7.5217037075  -2.3451583710  -1.5742407965
H    7.3563024446  -4.6585068346  -1.2767713092
H    9.8981391613  -3.7916782423  -0.3075789312
H    10.2462076448  -4.4385224516  -2.3998577029
H    11.3107464610  -2.0803931305  -1.3703346041
H    8.4167750542  -0.1535095389  -0.3990781068
H    9.8954086392   0.5415483124   1.6700090500
H    8.9627168348  -0.6935512835   2.5492087091
H    8.4782987644   2.1260573612   0.3024254707
H    8.9205703069   2.6406017620   1.9523778260
H    7.2023853472   4.1011854325   1.4963336275
H    6.2795200720   2.7978816128   2.2842603848
H    4.4933966782   1.8254496309   0.8228764243
H    5.9267019458   0.9355543039   0.2400792229
H    4.2473711836   2.7358687631  -1.5746249311
H    3.9437666631   1.0003197641  -1.3336074857
H    6.7628202404   3.1788299330  -2.1151526897
H    5.7010350719   3.0815169872  -3.5484856838
H    7.9617844620   2.8075511044  -4.2948538068
H    7.1606536563   1.2174150757  -4.4330138847
H    10.2339679095   1.6782716114  -3.9590387354
H    9.2766567162   0.2303448632  -4.3764765088
H    10.6240547337   0.6355429546  -1.6634421722
H    11.3978156814  -0.2123784826  -3.0354734335
H    4.6901535368  -0.7089575217   4.0379661880
H    4.2847459972  -1.5637782647  -0.1809071529
H   -4.0526231440   1.2996752411  -0.6032300854
H   -3.9003066255   1.1627643982   3.7146565747
H   -7.8767926317   2.5838903529   1.3995976133
H   -7.2103974796   3.1657964897  -1.5299792924
H   -7.3851636929   5.3348596735  -0.6595734913
H   -9.6981904751   3.9009298659   0.0922332829
H   -9.1989865257   4.2498706002  -2.6599080065
H   -10.9375485818   2.3043476031  -1.2657064446
H   -7.6829186206   0.7093583827  -1.0297807341
H   -8.7899242481  -0.9105164523   0.5650748251
H   -8.3525744931   0.1800506213   1.9145560701
H   -6.5556633943  -1.2009544916   2.8887589798
H   -5.4632015891  -1.9763779009   1.7082470014
H   -8.4681387687  -2.5169916145   2.0742167916
H   -7.1304612638  -3.5737087495   2.5667864612
H   -9.4776032275  -3.4959736963   0.3689886706
H   -8.6497295911  -5.0317440010   0.7553877716
H   -9.3882004023  -5.1206947738  -1.5175880716
H   -7.6107784421  -5.0138759247  -1.5345347864
H   -6.6529038843  -3.4083290345  -2.6684154392
H   -7.1200653132  -2.0437657532  -1.6230810682
H   -8.2206216799  -2.3419645920  -4.4527781428
H   -6.6131587713  -1.6322990792  -4.1456189731
H   -9.5548458550  -0.7808333724  -1.9775698596
H   -10.1018590119  -1.1863880258  -3.6230140101
H   -11.1118134563   0.9195020761  -2.9633258641
H   -9.9611085446   1.1800758700  -4.3025164091
  122
G(CENSO)=       -3644.85370173  G(xTB)=        -222.78256656        !CONF704
O    6.7028976048  -3.3180239686  -1.6578234305
C    6.0972510405  -2.2874863468  -1.4400782407
O    6.6641426857  -1.1126100776  -1.1237591650
C    8.1107113071  -1.0198793686  -1.1138449835
C    8.4704874150   0.2344036735  -1.9053448875
O    8.0718224937   0.1134036081  -3.2670261663
C    9.9721089692   0.5154990366  -1.7653500304
O    10.3561863522   1.7260381787  -2.4011418388
C    10.3705105062   0.5146958516  -0.2872032684
O    10.0119723919  -0.7174595766   0.3285501330
C    8.5969549497  -0.9652329832   0.3361640287
C    8.3990795309  -2.2889483043   1.0801701853
O    7.0857407153  -2.3920712647   1.6269875162
C    7.0417638465  -1.9751364593   3.0000864516
C    5.6108939632  -1.9402253363   3.5062372089
O    4.9592678531  -0.6843584559   3.3199563418
C    4.5203991738  -0.4429901639   1.9809623537
C    4.0789678816   0.9996265619   1.8569135623
O    5.1758789262   1.9136766047   1.7767475337
C    5.6421164260   2.3840843212   3.0456039441
C    6.9123213377   3.1654811170   2.8344305299
O    7.9450030118   2.2647713486   2.4380246637
C    9.1875797828   2.9223022023   2.2118958616
C    10.1551345373   1.9263103749   1.6307342715
O    9.7233331723   1.6164606500   0.2944498157
C    4.6138403631  -2.1776245720  -1.5130974761
C    3.8900471646  -3.3447140953  -1.7688339159
C    2.5207741449  -3.2579580325  -1.8711283800
F    1.8139023889  -4.3683310015  -2.1340058218
C    3.9619085734  -0.9525070524  -1.3572344061
C    2.5842488000  -0.9176134863  -1.4184183228
F    1.9729278798   0.2706499262  -1.2967828075
C    1.8106518507  -2.0618346556  -1.6797268240
N    0.4303757270  -2.0772874341  -1.9183394530
N   -0.2489333180  -1.3168757202  -1.1828010083
C   -1.6014989949  -1.2102435996  -1.5351003953
C   -2.5348591336  -1.0266099825  -0.5025431542
F   -2.0868976334  -1.0856313882   0.7618033407
C   -3.8791410083  -0.8261605825  -0.7264883634
C   -2.1020593459  -1.1250191995  -2.8468796417
F   -1.2523958322  -1.2247009142  -3.8801658304
C   -3.4285150092  -0.8626921877  -3.1143505430
C   -4.3203418541  -0.7350598150  -2.0487068599
C   -5.7427708585  -0.4317487264  -2.3660872995
O   -6.5635038036  -0.8194989039  -1.3765012100
C   -7.9394301412  -0.3635663591  -1.4225558544
C   -8.8206841946  -1.5255445062  -1.0123144294
O   -8.7273171251  -2.5298153272  -2.0190090022
C   -10.2647090774  -1.0375777108  -0.8621937636
O   -11.1159968144  -2.0986705830  -0.4439416632
C   -10.3373631769   0.1634534932   0.0825187065
O   -9.4641295785   1.1911644444  -0.3729003318
C   -8.0850376304   0.8014774723  -0.4400664654
C   -7.3427293678   2.0644635937  -0.8509804100
O   -5.9496421175   1.8353309241  -0.6883859261
C   -5.1305451416   2.9314098341  -1.1003854074
C   -5.4584615426   4.2362856599  -0.4010431980
O   -5.4283482719   4.0210297957   1.0052964442
C   -6.1250850743   5.0266708916   1.7357725395
C   -6.1610297795   4.6515319289   3.2003063144
O   -6.9756099511   3.5129396290   3.4855402813
C   -6.2932545395   2.2557724422   3.3979675400
C   -7.1068494515   1.1797328282   4.0930562138
O   -8.1129406836   0.5582762371   3.2918624336
C   -9.1749425346   1.4249167220   2.8959035762
C   -10.3449184877   0.5709280446   2.4583562957
O   -10.0237400099  -0.3094925232   1.3649142263
O   -6.0952575709   0.0870799972  -3.4064366008
H    8.5332154727  -1.9059119263  -1.6053833213
H    7.9051724121   1.0858291137  -1.5044669856
H    8.5966854346  -0.5901721844  -3.6749563976
H    10.5329744139  -0.2870006782  -2.2632435969
H    9.9630101530   2.4518583724  -1.8948416715
H    11.4623759249   0.5827956490  -0.1690432995
H    8.0716592497  -0.1607363222   0.8741244303
H    9.1581025773  -2.3567346242   1.8725660353
H    8.5415299478  -3.1334242512   0.3957396657
H    7.4899202717  -0.9751683787   3.1199031254
H    7.6255938329  -2.6864399951   3.6063495751
H    5.6283221457  -2.0991762804   4.5898474208
H    5.0296023116  -2.7570149872   3.0478033392
H    3.6743872424  -1.1103729117   1.7360345272
H    5.3299329676  -0.6393592325   1.2636059027
H    3.4087223019   1.2678281596   2.6885761338
H    3.5173893315   1.1103072356   0.9216441599
H    5.8328583510   1.5431917350   3.7248823031
H    4.8875630597   3.0427931512   3.5064180608
H    7.1816370840   3.6697200502   3.7776249994
H    6.7651320804   3.9386773444   2.0620692450
H    9.5978385389   3.3164285267   3.1565718138
H    9.0551713526   3.7679223019   1.5168536348
H    10.1693238809   1.0140774034   2.2428103101
H    11.1672545657   2.3555314519   1.6037355314
H    4.3913401543  -4.2978825501  -1.8942399058
H    4.5106473169  -0.0329340278  -1.1914403748
H   -4.5591787235  -0.7142052373   0.1096299467
H   -3.7667461516  -0.7658015745  -4.1405570463
H   -8.1856794999  -0.0414500215  -2.4409925928
H   -8.4697666100  -1.9179160289  -0.0429075318
H   -9.3481809034  -3.2306668892  -1.7758424016
H   -10.6309835066  -0.7164663443  -1.8453886587
H   -10.9099481928  -2.2760833070   0.4863280895
H   -11.3366016461   0.6228826132   0.0659233089
H   -7.7263035335   0.4832274404   0.5518001718
H   -7.6924929221   2.8750046739  -0.1937631416
H   -7.5799362363   2.3321682647  -1.8946892323
H   -5.2126388784   3.0885492072  -2.1888417729
H   -4.1056425700   2.6219782959  -0.8681588271
H   -6.4489212617   4.6081904373  -0.7068200035
H   -4.7174821092   4.9945587421  -0.7051821590
H   -7.1542221247   5.1244737154   1.3510327714
H   -5.6250640922   6.0056869551   1.6307970203
H   -6.5998215523   5.4926026991   3.7512135808
H   -5.1383069390   4.4909066183   3.5762391907
H   -5.3180213218   2.3352954599   3.9050231832
H   -6.1100118281   1.9751205689   2.3502328948
H   -7.5553112712   1.5968445397   5.0099618793
H   -6.4307401575   0.3658267926   4.3761580158
H   -8.8517907627   2.1000913676   2.0903587560
H   -9.5058369224   2.0452454861   3.7454952955
H   -11.1891818415   1.2197600029   2.1858291535
H   -10.6510255741  -0.0803406749   3.2845032118
  122
G(CENSO)=       -3644.85338724  G(xTB)=        -222.78088161        !CONF1281
O    6.7185402873  -3.3568905830  -1.4872554462
C    6.0841044843  -2.3322881452  -1.3350176860
O    6.6176975356  -1.1187772358  -1.1240382274
C    8.0621016266  -0.9836426204  -1.1333873886
C    8.3752621558   0.2666216764  -1.9324839474
O    7.9932911078   0.0283447792  -3.2847796328
C    9.8711655074   0.5782173341  -1.8323990779
O    10.1890749774   1.7736134387  -2.5372094490
C    10.2988781002   0.6411490750  -0.3673717249
O    9.9725300322  -0.5816889372   0.2856816636
C    8.5650383473  -0.8721380655   0.3094713954
C    8.4165225488  -2.1767933349   1.0975146948
O    7.1080360091  -2.3091131843   1.6501910522
C    7.0491884527  -1.8516511210   3.0098683805
C    5.6166548754  -1.8456264146   3.5133680223
O    4.9296701004  -0.6141191041   3.2935705988
C    4.4931770334  -0.4193341756   1.9462504924
C    4.0308254345   1.0117763233   1.7759598715
O    5.1144269238   1.9398399639   1.6764408237
C    5.5620936053   2.4573243870   2.9333235732
C    6.8081103796   3.2720966907   2.7041091615
O    7.8693974621   2.3934970039   2.3347232395
C    9.0896939560   3.0828331606   2.0828566688
C    10.0809770733   2.1030157445   1.5139531444
O    9.6408562655   1.7473593673   0.1917287092
C    4.5964972903  -2.2742326126  -1.3734734681
C    3.9027843659  -3.4832957734  -1.4598202812
C    2.5286748741  -3.4476229024  -1.5215177711
F    1.8497984771  -4.6017395019  -1.6132128138
C    3.9114149440  -1.0574982702  -1.3452565799
C    2.5323625770  -1.0679121452  -1.3670736596
F    1.8891683363   0.1094742800  -1.3752435229
C    1.7867865893  -2.2567874999  -1.4579361579
N    0.4017245996  -2.3425907221  -1.6454317490
N   -0.2786631145  -1.4980896875  -1.0080962997
C   -1.6419502892  -1.4721653451  -1.3280364444
C   -2.5441123793  -1.1230135439  -0.3097512075
F   -2.0541184427  -0.9627137050   0.9298015388
C   -3.8969538020  -0.9706088033  -0.5177393876
C   -2.1879713743  -1.6173412045  -2.6167673333
F   -1.3740802128  -1.8890402241  -3.6476538896
C   -3.5257784649  -1.4128791669  -2.8782406596
C   -4.3827337531  -1.1081335263  -1.8199992125
C   -5.8155291298  -0.8570386741  -2.1341083211
O   -6.6004150789  -1.0601098667  -1.0615912721
C   -7.9675181740  -0.5803169660  -1.1254648180
C   -8.8459509604  -1.6400471526  -0.4775977389
O   -8.9168020422  -2.8222669028  -1.2760899166
C   -10.2675371196  -1.0991985218  -0.3627569951
O   -11.1289102035  -2.0083819395   0.3068926024
C   -10.2714266195   0.2333633360   0.3852087934
O   -9.4251151817   1.1547292942  -0.3025675912
C   -8.0516985698   0.7433332353  -0.3620170708
C   -7.3216596597   1.8993262890  -1.0284028812
O   -5.9243385647   1.6686910134  -0.9056929464
C   -5.1181938047   2.6288090808  -1.5908688713
C   -5.3705014164   4.0585878333  -1.1528605241
O   -5.2314774895   4.1315923181   0.2613163478
C   -5.8834430425   5.2620580463   0.8330901328
C   -5.8479999492   5.1494838364   2.3408777803
O   -6.6560478377   4.0919608688   2.8602571958
C   -5.9969506351   2.8216354714   2.9447994122
C   -6.7576874745   1.9117037224   3.8922726282
O   -7.8298729131   1.1741379455   3.3033503149
C   -8.9110634254   1.9754571039   2.8293274554
C   -10.1126275540   1.0763263476   2.6286415514
O   -9.8712299479   0.0004492843   1.7038877498
O   -6.2071983520  -0.5293236680  -3.2359930528
H    8.5047462588  -1.8623975152  -1.6178284922
H    7.8033520343   1.1114919893  -1.5137269936
H    8.2460533109   0.8115658031  -3.7928793614
H    10.4353216769  -0.2269122550  -2.3189108447
H    9.8130765811   2.5111185706  -2.0335216964
H    11.3910486687   0.7306339982  -0.2676960821
H    8.0194746750  -0.0681129347   0.8278591866
H    9.1781551942  -2.1882024099   1.8899582662
H    8.5896264003  -3.0375902522   0.4416924923
H    7.4655078875  -0.8349966317   3.0991563741
H    7.6541308410  -2.5253196038   3.6378158793
H    5.6356663802  -1.9763837945   4.6006613752
H    5.0604546960  -2.6903744672   3.0747806041
H    3.6586289507  -1.1068282784   1.7180818692
H    5.3089650762  -0.6244105154   1.2387685299
H    3.3500837810   1.2948270287   2.5940300592
H    3.4754690106   1.0853790079   0.8332799389
H    5.7767222198   1.6413063561   3.6355822988
H    4.7862514078   3.1043749255   3.3748297507
H    7.0582514369   3.8103497213   3.6336925887
H    6.6390907308   4.0185662713   1.9102907736
H    9.4963370792   3.5104182794   3.0144327533
H    8.9258328294   3.9080651544   1.3703155554
H    10.1317067774   1.2071623047   2.1477406908
H    11.0787190305   2.5625009658   1.4626753034
H    4.4294251879  -4.4307609070  -1.4844439991
H    4.4357414348  -0.1098379096  -1.3052471903
H   -4.5499477179  -0.7200436259   0.3096648479
H   -3.8989833195  -1.4939993014  -3.8935510617
H   -8.2594369272  -0.4402265940  -2.1725350297
H   -8.4621498675  -1.8739888408   0.5266340013
H   -8.1180193781  -3.3419852252  -1.1213901173
H   -10.6408095796  -0.8915680914  -1.3797054129
H   -11.1169076468  -2.8314015325  -0.2001350761
H   -11.2678716774   0.6979887320   0.3508471413
H   -7.6490001168   0.6008189032   0.6533327716
H   -7.6204068437   2.8233774955  -0.5097357783
H   -7.6163338270   1.9823623744  -2.0884993833
H   -5.2794371477   2.5628216912  -2.6798501465
H   -4.0842906516   2.3397006842  -1.3723185183
H   -6.3774478885   4.3876530708  -1.4534074366
H   -4.6462394300   4.7168794658  -1.6612347468
H   -6.9302032289   5.3059698410   0.4887212219
H   -5.3835285035   6.1994388080   0.5316013186
H   -6.2514862499   6.0806223026   2.7574025121
H   -4.8087179751   5.0393611774   2.6887479517
H   -4.9795675057   2.9664169583   3.3425072829
H   -5.9115480385   2.3512040976   1.9538018105
H   -7.1270567004   2.5027582131   4.7467473612
H   -6.0671284159   1.1497381039   4.2695389873
H   -8.6380406469   2.4897178268   1.8967441626
H   -9.1801124128   2.7424409878   3.5745364001
H   -10.9678389687   1.6816990238   2.2954821576
H   -10.3699477102   0.5974199352   3.5801585255
  122
G(CENSO)=       -3644.85307864  G(xTB)=        -222.78016273        !CONF1462
O    6.7127613510  -3.2093030462  -1.7149561777
C    6.0860074222  -2.1940129897  -1.4867497521
O    6.6302498711  -1.0094795179  -1.1627548786
C    8.0747119755  -0.8973931317  -1.1419793037
C    8.4276981143   0.3939857975  -1.8679188345
O    8.0557953845   0.3529380113  -3.2460373633
C    9.9264062019   0.6615978097  -1.7169422102
O    10.2998033375   1.9066768033  -2.2887748872
C    10.3138941996   0.6517459141  -0.2413318233
O    9.9749447558  -0.6193275215   0.3149763181
C    8.5638452103  -0.8903495652   0.3108342457
C    8.3872225785  -2.2421251161   1.0072171835
O    7.0713173622  -2.3890020982   1.5384669929
C    7.0085017891  -2.0137155159   2.9229404632
C    5.5745014225  -2.0314736930   3.4221045260
O    4.8940379084  -0.7847084636   3.2823089673
C    4.4629103899  -0.4977928769   1.9499413455
C    3.9938323924   0.9398131334   1.8786095441
O    5.0731199640   1.8773775166   1.8445056752
C    5.5213378011   2.3033416873   3.1355015702
C    6.7897196829   3.0983701613   2.9684797679
O    7.8303645154   2.2189815465   2.5465827407
C    9.0766681822   2.8870215579   2.3769538131
C    10.0509590804   1.9242759391   1.7524861596
O    9.6453568272   1.7059297443   0.3904736777
C    4.6006316308  -2.1165965496  -1.5512657217
C    3.9025524027  -3.3007467792  -1.7994389279
C    2.5307121370  -3.2467327682  -1.8890767673
F    1.8485752992  -4.3748862515  -2.1406354530
C    3.9214738614  -0.9066219100  -1.3925832285
C    2.5429327249  -0.9040161045  -1.4439652947
F    1.9056146113   0.2702442763  -1.3211200466
C    1.7940667995  -2.0672237543  -1.6942344719
N    0.4111716485  -2.1218099273  -1.9101668064
N   -0.2750383816  -1.3682640762  -1.1735074556
C   -1.6375188973  -1.3088924510  -1.4953135326
C   -2.5474813038  -1.1189240423  -0.4428918649
F   -2.0642259439  -1.1223513904   0.8096647878
C   -3.9026420982  -0.9651320351  -0.6341823587
C   -2.1773228962  -1.2828019628  -2.7940843070
F   -1.3547979503  -1.3882881181  -3.8483768827
C   -3.5189730746  -1.0732248873  -3.0310256192
C   -4.3843236451  -0.9351024944  -1.9449660734
C   -5.8236665667  -0.6844964897  -2.2302783422
O   -6.5992879484  -1.0062550567  -1.1817406720
C   -7.9780922631  -0.5580579983  -1.2007824262
C   -8.8288031977  -1.6687193491  -0.6191089293
O   -8.7878340580  -2.7750213184  -1.5161137754
C   -10.2645895147  -1.1657692307  -0.4401162427
O   -11.0873895445  -2.1752338760   0.1337024026
C   -10.2885812104   0.1285489840   0.3745605665
O   -9.4527609793   1.1013677663  -0.2432116991
C   -8.0766544838   0.7075216765  -0.3433872587
C   -7.3653342228   1.9167628701  -0.9320962097
O   -5.9639724032   1.7133724178  -0.8091334616
C   -5.1781057899   2.7264654625  -1.4400752702
C   -5.4730743079   4.1262956461  -0.9364328064
O   -5.3474949285   4.1335320784   0.4808240921
C   -6.0512995424   5.2034771727   1.1048717172
C   -6.0259767311   5.0103708587   2.6048016409
O   -6.7940873512   3.8941654868   3.0577577859
C   -6.0879761555   2.6463508018   3.0632232263
C   -6.8065519278   1.6514051277   3.9560745831
O   -7.8619784881   0.9192066161   3.3309317816
C   -8.9789345115   1.7123676569   2.9332159222
C   -10.1521279104   0.7877929274   2.6894086005
O   -9.8917548651  -0.2037726967   1.6780028156
O   -6.2268058365  -0.2601265391  -3.2947492280
H    8.5110001513  -1.7565844771  -1.6682214874
H    7.8635287748   1.2280898965  -1.4337999614
H    8.5212057758  -0.3859910141  -3.6657298742
H    10.4794468712  -0.1658698719  -2.1948709753
H    10.0121619762   1.8920955990  -3.2119375061
H    11.4041355445   0.7311984143  -0.1121249104
H    8.0244345617  -0.1148877313   0.8772804582
H    9.1402112975  -2.3201902322   1.8044128963
H    8.5530295026  -3.0603787302   0.2970180303
H    7.4297450523  -1.0064996027   3.0749405880
H    7.6077919865  -2.7271457302   3.5111780811
H    5.5904293612  -2.2322673114   4.4987241683
H    5.0143088734  -2.8428929526   2.9290382797
H    3.6330531919  -1.1715325339   1.6696147551
H    5.2829356343  -0.6489380933   1.2335601322
H    3.3112519522   1.1620460063   2.7137853586
H    3.4382853713   1.0760425977   0.9431016900
H    5.7080753537   1.4387200913   3.7853613239
H    4.7576079292   2.9409414395   3.6107571424
H    7.0467523009   3.5655823831   3.9339401270
H    6.6465395318   3.9013039919   2.2262321736
H    9.4723945106   3.2248752992   3.3491920944
H    8.9547355616   3.7714781399   1.7301905038
H    10.0474876073   0.9751178950   2.3059735328
H    11.0660577514   2.3473992823   1.7748830690
H    4.4248997958  -4.2422631922  -1.9267394301
H    4.4495167858   0.0256909466  -1.2300931705
H   -4.5611911284  -0.8437883860   0.2175715875
H   -3.8893426146  -1.0226141309  -4.0493320959
H   -8.2824893255  -0.3485518320  -2.2329360450
H   -8.4218775242  -1.9548527142   0.3654075011
H   -9.3917891282  -3.4444293566  -1.1655428191
H   -10.6859215461  -0.9476860604  -1.4294589846
H   -10.8276778625  -2.2574421545   1.0637250738
H   -11.2904700060   0.5825500830   0.3718006176
H   -7.6642892815   0.4987990014   0.6565853063
H   -7.6912534619   2.7997589810  -0.3613265937
H   -7.6526585185   2.0567502688  -1.9880122360
H   -5.3284744527   2.7079609233  -2.5324482261
H   -4.1386429199   2.4550362993  -1.2253751790
H   -6.4861930512   4.4423693135  -1.2297774813
H   -4.7630959418   4.8278452949  -1.4055228847
H   -7.0954083685   5.2235241419   0.7503714657
H   -5.5878321973   6.1757741220   0.8612727499
H   -6.4718537644   5.8998875815   3.0663405279
H   -4.9863198269   4.9236333443   2.9581964616
H   -5.0742055652   2.8048508530   3.4652623288
H   -5.9908302887   2.2411188882   2.0452459495
H   -7.1837293408   2.1703723767   4.8528436206
H   -6.0857937826   0.8897154607   4.2724719570
H   -8.7428538168   2.3000489847   2.0345566093
H   -9.2598749224   2.4156119665   3.7348132324
H   -11.0358944605   1.3823586864   2.4176602587
H   -10.3713664467   0.2262396478   3.6041608645
