# Supplementary material for: Glucose-derived receptors for photo-controlled binding of amino acid esters in water
Source: Commun Chem. 2025 Feb 19;8:50. doi: 10.1038/s42004-025-01445-x (PMC11840139; doi:10.1038/s42004-025-01445-x)
Supplement: Supplementary file 4 — Supplementary Data 2 [file 42004_2025_1445_MOESM4_ESM.zip › ESI_computational_details_addtional_files/receptor_censo_settings.txt]

$CENSO global configuration file: .censorc
$VERSION:1.2.0 

ORCA: /cluster/apps/nss/orca/5.0.3/x86_64/bin/
ORCA version: 5.0.3
GFN-xTB: /cluster/home/lboll/bin/xtb-6.5.1/bin/xtb
CREST: /cluster/home/lboll/bin/crest
mpshift: /path/including/binary/mpshift-binary
escf: /path/including/binary/escf-binary

#COSMO-RS
ctd = BP_TZVP_C30_1601.ctd cdir = "/software/cluster/COSMOthermX16/COSMOtherm/CTDATA-FILES" ldir = "/software/cluster/COSMOthermX16/COSMOtherm/CTDATA-FILES"
$ENDPROGRAMS

$CRE SORTING SETTINGS:
$GENERAL SETTINGS:
nconf: all                       # ['all', 'number e.g. 10 up to all conformers'] 
charge: 0                        # ['number e.g. 0'] 
unpaired: 0                      # ['number e.g. 0'] 
solvent: h2o                     # ['gas', 'acetone', 'acetonitrile', 'aniline', 'benzaldehyde', 'benzene', 'ccl4', '...'] 
prog_rrho: xtb                   # ['xtb'] 
temperature: 298.15              # ['temperature in K e.g. 298.15'] 
trange: [273.15, 378.15, 5]      # ['temperature range [start, end, step]'] 
multitemp: on                    # ['on', 'off'] 
evaluate_rrho: on                # ['on', 'off'] 
consider_sym: off                # ['on', 'off'] 
bhess: on                        # ['on', 'off'] 
imagthr: automatic               # ['automatic or e.g., -100    # in cm-1'] 
sthr: automatic                  # ['automatic or e.g., 50     # in cm-1'] 
scale: automatic                 # ['automatic or e.g., 1.0 '] 
rmsdbias: off                    # ['on', 'off'] 
sm_rrho: alpb                    # ['alpb', 'gbsa'] 
progress: off                    # ['on', 'off'] 
check: on                        # ['on', 'off'] 
prog: orca                       # ['tm', 'orca'] 
func: r2scan-3c                  # ['b3-lyp', 'b3lyp', 'b3lyp-3c', 'b3lyp-d3', 'b3lyp-d3(0)', 'b3lyp-d4', 'b3lyp-nl', '...'] 
basis: automatic                 # ['automatic', 'def2-TZVP', 'def2-mSVP', 'def2-mSVP', 'def2-mSVP', 'def2-mSVP', '...'] 
maxthreads: 8                    # ['number of threads e.g. 2'] 
omp: 4                           # ['number cores per thread e.g. 4'] 
balance: off                     # ['on', 'off'] 
cosmorsparam: automatic          # ['automatic', '12-fine', '12-normal', '13-fine', '13-normal', '14-fine', '...'] 

$PART0 - CHEAP-PRESCREENING - SETTINGS:
part0: on                        # ['on', 'off'] 
func0: b97-d3                    # ['b3-lyp', 'b3lyp', 'b3lyp-3c', 'b3lyp-d3', 'b3lyp-d3(0)', 'b3lyp-d4', '...'] 
basis0: def2-SV(P)               # ['automatic', 'def2-SV(P)', 'def2-TZVP', 'def2-mSVP', 'def2-mSVP', 'def2-mSVP', '...'] 
part0_gfnv: gfn2                 # ['gfn1', 'gfn2', 'gfnff'] 
part0_threshold: 4.0             # ['number e.g. 4.0'] 

$PART1 - PRESCREENING - SETTINGS:
# func and basis is set under GENERAL SETTINGS
part1: on                        # ['on', 'off'] 
smgsolv1: cpcm                   # ['alpb_gsolv', 'cosmo', 'cosmors', 'cosmors-fine', 'cpcm', 'dcosmors', '...'] 
part1_gfnv: gfn2                 # ['gfn1', 'gfn2', 'gfnff'] 
part1_threshold: 3.5             # ['number e.g. 5.0'] 

$PART2 - OPTIMIZATION - SETTINGS:
# func and basis is set under GENERAL SETTINGS
part2: on                        # ['on', 'off'] 
prog2opt: orca                   # ['tm', 'orca', 'prog', 'automatic'] 
part2_threshold: 2               # ['number e.g. 4.0'] 
sm2: cpcm                        # ['cosmo', 'cpcm', 'dcosmors', 'default', 'smd'] 
smgsolv2: cpcm                   # ['alpb_gsolv', 'cosmo', 'cosmors', 'cosmors-fine', 'cpcm', 'dcosmors', '...'] 
part2_gfnv: gfn2                 # ['gfn1', 'gfn2', 'gfnff'] 
ancopt: on                       # ['on'] 
hlow: 0.01                       # ['lowest force constant in ANC generation, e.g. 0.01'] 
opt_spearman: on                 # ['on', 'off'] 
part2_P_threshold: 99            # ['Boltzmann sum threshold in %. e.g. 95 (between 1 and 100)'] 
optlevel2: automatic             # ['crude', 'sloppy', 'loose', 'lax', 'normal', 'tight', 'vtight', 'extreme', '...'] 
optcycles: 8                     # ['number e.g. 5 or 10'] 
spearmanthr: -4.0                # ['value between -1 and 1, if outside set automatically'] 
radsize: 10                      # ['number e.g. 8 or 10'] 
crestcheck: off                  # ['on', 'off'] 

$PART3 - REFINEMENT - SETTINGS:
part3: off                       # ['on', 'off'] 
prog3: prog                      # ['tm', 'orca', 'prog'] 
func3: pw6b95                    # ['b3-lyp', 'b3lyp', 'b3lyp-3c', 'b3lyp-d3', 'b3lyp-d3(0)', 'b3lyp-d4', 'b3lyp-nl', '...'] 
basis3: def2-TZVPD               # ['DZ', 'QZV', 'QZVP', 'QZVPP', 'SV(P)', 'SVP', 'TZVP', 'TZVPP', 'aug-cc-pV5Z', '...'] 
smgsolv3: smd                    # ['alpb_gsolv', 'cosmo', 'cosmors', 'cosmors-fine', 'cpcm', 'dcosmors', '...'] 
part3_gfnv: gfn2                 # ['gfn1', 'gfn2', 'gfnff'] 
part3_threshold: 99              # ['Boltzmann sum threshold in %. e.g. 95 (between 1 and 100)'] 

$NMR PROPERTY SETTINGS:
$PART4 SETTINGS:
part4: off                       # ['on', 'off'] 
couplings: on                    # ['on', 'off'] 
progJ: prog                      # ['tm', 'orca', 'prog'] 
funcJ: pbe0                      # ['b3-lyp', 'b3lyp', 'b3lyp-3c', 'b3lyp-d3', 'b3lyp-d3(0)', 'b3lyp-d4', 'b3lyp-nl', '...'] 
basisJ: def2-TZVP                # ['DZ', 'QZV', 'QZVP', 'QZVPP', 'SV(P)', 'SVP', 'TZVP', 'TZVPP', 'aug-cc-pV5Z', '...'] 
sm4J: smd                        # ['cosmo', 'cpcm', 'dcosmors', 'smd'] 
shieldings: on                   # ['on', 'off'] 
progS: prog                      # ['tm', 'orca', 'prog'] 
funcS: pbe0                      # ['b3-lyp', 'b3lyp', 'b3lyp-3c', 'b3lyp-d3', 'b3lyp-d3(0)', 'b3lyp-d4', 'b3lyp-nl', '...'] 
basisS: def2-TZVP                # ['DZ', 'QZV', 'QZVP', 'QZVPP', 'SV(P)', 'SVP', 'TZVP', 'TZVPP', 'aug-cc-pV5Z', '...'] 
sm4S: smd                        # ['cosmo', 'cpcm', 'dcosmors', 'smd'] 
reference_1H: TMS                # ['TMS'] 
reference_13C: TMS               # ['TMS'] 
reference_19F: CFCl3             # ['CFCl3'] 
reference_29Si: TMS              # ['TMS'] 
reference_31P: TMP               # ['TMP', 'PH3'] 
1H_active: on                    # ['on', 'off'] 
13C_active: on                   # ['on', 'off'] 
19F_active: off                  # ['on', 'off'] 
29Si_active: off                 # ['on', 'off'] 
31P_active: off                  # ['on', 'off'] 
resonance_frequency: 300.0       # ['MHz number of your experimental spectrometer setup'] 

$OPTICAL ROTATION PROPERTY SETTINGS:
$PART5 SETTINGS:
optical_rotation: off            # ['on', 'off'] 
funcOR: pbe                      # ['functional for opt_rot e.g. pbe'] 
funcOR_SCF: r2scan-3c            # ['functional for SCF in opt_rot e.g. r2scan-3c'] 
basisOR: def2-SVPD               # ['basis set for opt_rot e.g. def2-SVPD'] 
frequency_optical_rot: [589.0]   # ['list of freq in nm to evaluate opt rot at e.g. [589, 700]'] 
$END CENSORC
