# Supplementary material for: Glucose-derived receptors for photo-controlled binding of amino acid esters in water
Source: Commun Chem. 2025 Feb 19;8:50. doi: 10.1038/s42004-025-01445-x (PMC11840139; doi:10.1038/s42004-025-01445-x)
Supplement: Supplementary file 4 — Supplementary Data 2 [file 42004_2025_1445_MOESM4_ESM.zip › ESI_computational_details_addtional_files/e_di_h-lys-ome_complex_censo_ensemble.xyz]

  151
G(CENSO)=       -4181.79422843  G(xTB)=        -259.89897640        !CONF4
N   -4.2865326449   1.8905305525  -0.2505737088
C   -2.9671339446   2.1713196610   0.3882192783
C   -2.4050109924   0.9354587392   1.1014622882
C   -1.5599570476   1.3224420851   2.3183818887
C   -0.7091931361   0.1627669859   2.8289200009
C    0.0585767294   0.5811483887   4.0722913244
N    1.1431304623  -0.4084752128   4.3932845696
C   -2.0583929519   2.7851935768  -0.6747161918
O   -0.7790204528   2.7163195387  -0.3222672786
C    0.1679266571   3.3584754226  -1.2225880939
O   -2.4764927608   3.3083419848  -1.6864959395
H   -4.3150524860   0.9999734144  -0.7816917622
H   -4.5809083218   2.6366002391  -0.9073398751
H   -3.1479225388   2.9677242779   1.1254485000
H   -1.8183676638   0.3381222232   0.3919223538
H   -3.2459286926   0.3107191191   1.4283347039
H   -2.2259998702   1.6820468303   3.1142286629
H   -0.8933751560   2.1527552807   2.0596667843
H   -0.0067370146  -0.1387088492   2.0403506752
H   -1.3355044921  -0.7108982084   3.0518796083
H   -0.5959487517   0.6505129767   4.9453193622
H    0.5558153863   1.5458855826   3.9276047245
H    1.5481176645  -0.2283179235   5.3137437089
H    1.9175708943  -0.3378292509   3.6973074843
H    1.1408900967   3.2351461562  -0.7469840455
H   -0.0836451838   4.4159789531  -1.3310509328
H    0.1454269201   2.8631367078  -2.1961296053
H   -5.0279592086   1.8548923513   0.4604319143
H    0.7882231842  -1.3666361055   4.3992220003
O    7.7030429384  -2.3963384423   0.4434213607
C    6.8493350594  -1.8588528535  -0.2317059102
O    6.9759624325  -0.6727684158  -0.8454418737
C    8.1561176143   0.1272458101  -0.5903978240
C    8.5056431752   0.8021006310  -1.9049496892
O    8.9397674458  -0.2036331558  -2.8162019045
C    9.5997913426   1.8508454902  -1.6879072355
O    9.8838254577   2.5430879297  -2.8990290239
C    9.2249224815   2.8036397260  -0.5536056371
O    8.9335219419   2.0566701722   0.6228763741
C    7.8071692345   1.1783351948   0.4672536667
C    7.5258446111   0.6364706550   1.8606060782
O    6.2220440511   0.0633497546   1.8800011020
C    5.7909893624  -0.2027451117   3.2135959634
C    4.4168120010  -0.8278648143   3.2020156143
O    3.4036770742   0.0647445573   2.6954688098
C    3.1278034252  -0.1377776640   1.2939606100
C    2.4231928521   1.0600331781   0.6963273646
O    3.2939188215   2.1304159341   0.3336086922
C    3.6148025707   3.0205514145   1.4067188447
C    4.3214892716   4.2275173388   0.8441296332
O    5.6694769529   3.8860582717   0.5164710825
C    6.3474407921   4.9585120516  -0.1370921368
C    7.8296840246   4.6912098029  -0.1317029972
O    8.1263232514   3.5661679180  -0.9847383490
C    5.4885273845  -2.4200096918  -0.4585737190
C    5.0522506275  -3.4352263381   0.3945850187
C    3.7399864927  -3.8404685892   0.3082396996
F    3.2890888376  -4.7674276089   1.1659087258
C    4.6364356430  -1.8795588182  -1.4235492502
C    3.3427278777  -2.3457722074  -1.5097893241
F    2.5296201592  -1.7697020751  -2.4054784415
C    2.8271188556  -3.3150236199  -0.6252217061
N    1.4797889327  -3.6247657666  -0.4387571350
N    0.7407750033  -3.4982168036  -1.4516387738
C   -0.6317447343  -3.5500137755  -1.2056808437
C   -1.2894548613  -3.0767341946  -0.0527051189
F   -0.5631395401  -2.6416876334   0.9870738723
C   -2.6613262042  -2.9649679718   0.0271669133
C   -1.4635441708  -3.9349169734  -2.2725937215
F   -0.8758297824  -4.3914968053  -3.3887380764
C   -2.8361620474  -3.8771602106  -2.2178993733
C   -3.4356828880  -3.3770383325  -1.0593050757
C   -4.9166829942  -3.2493788307  -1.0564293358
O   -5.3717998862  -2.7049198721   0.0881778882
C   -6.7628515308  -2.2960038034   0.1267777235
C   -7.2244454374  -2.4640952889   1.5692111317
O   -7.2600056463  -3.8374793212   1.9439148651
C   -8.6412312675  -1.9062604886   1.7098840640
O   -9.1036206306  -1.9347907795   3.0512762604
C   -8.7406074675  -0.4853631705   1.1357818731
O   -8.2427435798  -0.4400937131  -0.1959700504
C   -6.8680494473  -0.8310312219  -0.2938287726
C   -6.4549011157  -0.5294219839  -1.7269081083
O   -5.0235923848  -0.4882534326  -1.7773397856
C   -4.4858884979  -0.4560267434  -3.1119660000
C   -5.1170618992   0.5966050540  -3.9992885456
O   -5.0256559004   1.8645730787  -3.3560939237
C   -6.0278463435   2.7797245135  -3.7961471565
C   -5.9666409287   4.0212290512  -2.9415644541
O   -6.0813924039   3.6360244174  -1.5652626330
C   -6.6968600264   4.6225866608  -0.7344157740
C   -6.4253993086   4.2849183517   0.7189079260
O   -6.7664542758   2.9463206775   1.0981424401
C   -8.1707078917   2.6607485907   1.0189005403
C   -8.5709862871   1.7076256462   2.1241961708
O   -8.0403601078   0.3738421369   2.0046029229
O   -5.6195850342  -3.5934839402  -1.9849681123
H    8.9765263819  -0.5163501492  -0.2508956959
H    7.6014396243   1.3048439492  -2.2886413996
H    9.1846284586   0.2439155441  -3.6379571792
H    10.5261109703   1.3378718905  -1.4006107662
H    9.1294841768   3.1241310188  -3.0785636345
H    10.0746455920   3.4452445385  -0.2780891390
H    6.9280360053   1.7481062635   0.1335648465
H    7.5777162828   1.4856562521   2.5604805894
H    8.2825264059  -0.1073526626   2.1591350066
H    5.7728863757   0.7351542640   3.7925741429
H    6.4833516650  -0.9021301349   3.7129313401
H    4.1491650378  -1.0650639909   4.2390820375
H    4.4142367190  -1.7628027363   2.6252686338
H    2.4879178700  -1.0288594886   1.1789386597
H    4.0669892085  -0.3025041925   0.7552766191
H    1.6304559423   1.4253832633   1.3701213798
H    1.9486101159   0.7280661817  -0.2360777990
H    4.2508013322   2.5232541875   2.1542155981
H    2.6890238493   3.3512050146   1.9053156409
H    4.3135338934   5.0334322796   1.5962942418
H    3.7857590871   4.5865494155  -0.0500731426
H    6.1738734120   5.9067045632   0.3980262407
H    5.9746293543   5.0755254366  -1.1678392521
H    8.1594336704   4.4777453602   0.8927602635
H    8.3628778973   5.5771985210  -0.5040626086
H    5.7111211970  -3.8591407074   1.1445874600
H    4.9570239693  -1.0833735588  -2.0850871603
H   -3.1083451716  -2.5544026247   0.9249219270
H   -3.4344682092  -4.1958610666  -3.0641029063
H   -7.3541180089  -2.9319731955  -0.5420794975
H   -6.5433007610  -1.8999951946   2.2284723531
H   -6.3488048283  -4.1514267642   2.0109708181
H   -9.3208471689  -2.5464303429   1.1327164937
H   -8.6209114534  -1.2429099299   3.5279062509
H   -9.7939483170  -0.1843248462   1.0564008899
H   -6.2572011706  -0.2254957549   0.3922679944
H   -6.8787147335   0.4479647827  -1.9984803820
H   -6.8430192167  -1.2926157081  -2.4165339096
H   -4.6139279638  -1.4393699282  -3.5904862833
H   -3.4156040157  -0.2641752752  -2.9792214663
H   -6.1700199470   0.3494582975  -4.2020875586
H   -4.5887311014   0.6005610698  -4.9663718105
H   -7.0218268608   2.3129279769  -3.7007721575
H   -5.8758894991   3.0600693062  -4.8512763326
H   -6.7988661391   4.6785450479  -3.2297294523
H   -5.0224699981   4.5657749712  -3.0903505519
H   -7.7758721337   4.6592486334  -0.9495506112
H   -6.2755557439   5.6213251073  -0.9286218616
H   -6.9668018794   5.0085976119   1.3479151561
H   -5.3546607610   4.3848454842   0.9305678762
H   -8.4232827799   2.2538185687   0.0294910890
H   -8.7490549333   3.5850650578   1.1697383306
H   -9.6687310047   1.6609262337   2.1655559813
H   -8.1999271957   2.0839636690   3.0830932350
