# Supplementary material for: Glucose-derived receptors for photo-controlled binding of amino acid esters in water
Source: Commun Chem. 2025 Feb 19;8:50. doi: 10.1038/s42004-025-01445-x (PMC11840139; doi:10.1038/s42004-025-01445-x)
Supplement: Supplementary file 4 — Supplementary Data 2 [file 42004_2025_1445_MOESM4_ESM.zip › ESI_computational_details_addtional_files/e_di_h-lys-ome_complex_censo_ensemble.dat]

CONF#  E(GFNn-xTB) ΔE(GFNn-xTB)        E [Eh]   Gsolv [Eh]  GmRRHO [Eh]          Gtot      ΔGtot Boltzmannweight
            [a.u.]   [kcal/mol]     r2scan-3c   incl. in E         GFN2          [Eh] [kcal/mol]   % at 298.15 K
                                       [CPCM]              [alpb]-bhess                                         
CONF4 -261.6676871        10.03 -4182.8763090    0.0000000    1.0820805 -4181.7942284       0.00          100.00     <------
